# Supplementary material for: MicroRNA-mRNA regulatory networking fine-tunes the porcine muscle fiber type, muscular mitochondrial respiratory and metabolic enzyme activities
Source: BMC Genomics. 2016 Aug 2;17:531. doi: 10.1186/s12864-016-2850-8 (PMC4970254; doi:10.1186/s12864-016-2850-8)
Supplement: Additional file 1: — Definition and measurement of phenotypical traits. (XLSX 11 kb) [file 12864_2016_2850_MOESM1_ESM.xlsx]

## Sheet: Sheet1
Addition file 1
Definition and measurement of phenotypical traits
Traits (Unit)	Definitions1	Duroc (N=10)		PiNN (N=10)		P-value (Duroc-PiNN)
		Lsmean2	SD3	Lsmean2	SD3
STO (%)	Percentage of slow-twitch-oxidative fiber (STO)	16.08	4.5	9.99	4.2	0.0379
FTO (%)	Percentage of fast-twitch-oxidative fiber (FTO)	8.62	3.7	15.13	4.2	0.0336
FTG (%)	Percentage of fast-twitch-glycolytic fiber (FTG)	75.25	4.4	74.89	4.1	0.9045
State 3 Pyruvate (pmol O2/sec*mg sample weight)	State 3 mitochondrial respiratory activity (MRA) analyzed with substrate combination pyruvate/malate	7.95	2.4	6.57	1.9	0.2152
State 3 Succinate (pmol O2/sec*mg sample weight)	State 3 mitochondrial respiratory activity (MRA) analyzed with substrate combination succinate/rotenone	4.57	1.3	3.54	0.6	0.049
State 4 CAT (pmol O2/sec*mg sample weight)	State 4 mitochondrial respiratory activity initiated with carboxy-atractyloside (CAT)	1.46	0.6	1.29	0.3	0.4681
RCI Pyruvate (no unit)	Respiratory control index (RCI) when considering substrates pyruvate/malate	5.82	1.7	5.29	1.7	0.5954
RCI Succinate (no unit)	Respiratory control index (RCI) when considering substrates succinate/rotenone	3.29	0.7	2.82	0.6	0.1358
GP (U/g Protein)	Enzyme activity of glycogen phosphorylase (GP)	8.59	4.4	8.66	4.2	0.8527
PFK (U/g Protein)	Enzyme activity of phosphofructokinase (PFK)	287.4	290.4	537.8	522	0.2518
LDH (U/g Protein)	Enzyme activity of lactate dehydrogenase (LDH)	12.95	5	14.77	5.4	0.3081
CS (U/g Protein)	Enzyme activity of citrate synthase (CS)	48.94	12.1	44.94	11.3	0.5086
Complex I (U/g Protein)	Enzyme activity of NADH-ubiquinone oxidoreductase (also called Complex I)	10.44	3.7	8.19	4.7	0.5133
Complex II (U/g Protein)	Enzyme activity of succinate dehydrogenase (also called Complex II)	2.81	1.3	2.41	1.3	0.4665
COX (U/g Protein)	Enzyme activity of cytochrome c oxidase (COX)	9.93	2.5	10.3	2.8	0.9346
IMP (µmol/g muscle)	Inosine 5′-monophosphate (IMP) concentration	0.15	0.2	0.09	0	0.3355
AMP (µmol/g muscle)	Adenosine 5'-monophosphate (AMP) concentration	1.13	0.3	0.87	0.3	0.0882
ADP (µmol/g muscle)	Adenosine diphosphate (ADP) concentration	0.68	0.1	0.62	0.1	0.1852
ATP (µmol/g muscle)	Adenosine triphosphate (ATP) concentration	7.76	0.7	7.37	0.8	0.2925
1longissimus muscle (LM) between the 13/14th thoracic vertebra (Th) 24h ante mortem
2Least squares means
3Standard deviation
