# Supplementary material for: MicroRNA-mRNA regulatory networking fine-tunes the porcine muscle fiber type, muscular mitochondrial respiratory and metabolic enzyme activities
Source: BMC Genomics. 2016 Aug 2;17:531. doi: 10.1186/s12864-016-2850-8 (PMC4970254; doi:10.1186/s12864-016-2850-8)
Supplement: Additional file 2: — The primer sequences in qRT-PCR. (XLSX 10 kb) [file 12864_2016_2850_MOESM2_ESM.xlsx]

## Sheet: Sheet1
Additional file 2
The primer sequences in qRT-PCR
ProbeSet ID	miRNA	Primer	Sequence 5´-3´
ssc_miR_24_star_st	ssc-miR-24-3p	Forward	GTGCCTACTGAGCTGAAACACAGT
ssc_miR_30a_5p_st	ssc-miR-30a-5p	Forward	TGTAAACATCCTCGACTGGAAG
ssc_miR_126_st	ssc-miR-126	Forward	TCGTACCGTGAGTAATAATGCG
ssc_miR_145_st	ssc-miR-145	Forward	GTCCAGTTTTCCCAGGAATCCCTT
5S ribosomal RNA	5S	Forward	ATCTCGGAAGCTAAGCAGGG
small nuclear RNA U6	U6	Forward	CTTCGGCAGCACATATACTAAAA
