# Supplementary material for: MicroRNA-mRNA regulatory networking fine-tunes the porcine muscle fiber type, muscular mitochondrial respiratory and metabolic enzyme activities
Source: BMC Genomics. 2016 Aug 2;17:531. doi: 10.1186/s12864-016-2850-8 (PMC4970254; doi:10.1186/s12864-016-2850-8)
Supplement: Additional file 3: — Differentially expressed miRNAs in porcine LD muscle between Duroc and Pietrain breed types at adult stage. (XLSX 17 kb) [file 12864_2016_2850_MOESM3_ESM.xlsx]

## Sheet: S1_dmg
Additional file3
Differentially expressed miRNAs in porcine LD muscle between Duroc and Pietrain breed types at adult stage
Probe.Set.ID	miRNA	miFamily	Sequence	Lsmean Duroc	Lsmean PiNN	p-Value	FDR	Fold change	Regulation
ssc_miR_34a_st	miR-34a	miR-34	UGGCAGUGUCUUAGCUGGUUGU	7.008	6.373	3.12186e-05	0.0495812	1.55294	Duroc-up
pma_miR_22a_st	miR-22a-5p	miR-22	AAGCUGCCAGUUGAAGAGCUAU	8.17	8.817	4.4431e-05	0.0495812	-1.56591	PiNN-up
bta_miR_34a_st	miR-34a	miR-34	UGGCAGUGUCUUAGCUGGUUGU	7.049	6.431	5.02521e-05	0.0495812	1.53475	Duroc-up
pma_miR_22b_st	miR-22b-5p		AAGCUGCCAGUUGAAGAGCUGA	8.845	9.584	5.52899e-05	0.0495812	-1.66902	PiNN-up
hsa_miR_4787_5p_st	miR-4787-5p		GCGGGGGUGGCGGCGGCAUCCC	7.731	8.286	0.000115605	0.0526706	-1.46917	PiNN-up
tni_miR_22b_st	miR-22b	miR-22	AAGCUGCCAGUUGAAGAGCUGU	10.275	10.85	0.00012807	0.0526706	-1.48968	PiNN-up
bfl_miR_22_st	miR-22-5p	miR-22	AAGCUGCCAGAUGAAGAGCUGU	5.228	6.666	0.00013966	0.0526706	-2.70945	PiNN-up
bta_miR_708_st	miR-708	miR-708	AAGGAGCUUACAAUCUAGCUGGG	7.72902	7.17601	0.000158747	0.0526706	1.46714	Duroc-up
mmu_miR_708_st	miR-708-5p	miR-708	AAGGAGCUUACAAUCUAGCUGGG	7.836	7.259	0.000171701	0.0526706	1.49174	Duroc-up
fru_miR_22b_st	miR-22b	miR-22	AAGCUGCCAGUUGAAGAGCUGU	10.255	10.846	0.000176928	0.0526706	-1.50629	PiNN-up
hsa_miR_34a_st	miR-34a-5p	miR-34	UGGCAGUGUCUUAGCUGGUUGU	7.002	6.342	0.000182301	0.0526706	1.58008	Duroc-up
bta_miR_16b_st	miR-16b		UAGCAGCACGUAAAUAUUGGC	11.431	11.815	0.000182721	0.0526706	-1.30495	PiNN-up
dre_miR_22b_st	miR-22b	miR-22	AAGCUGCCAGUUGAAGAGCUGU	10.31	10.856	0.000190889	0.0526706	-1.46003	PiNN-up
xtr_miR_34a_st	miR-34a	miR-34	UGGCAGUGUCUUAGCUGGUUGUU	6.946	6.315	0.000272893	0.0666385	1.54864	Duroc-up
eca_miR_708_st	miR-708	miR-708	AAGGAGCUUACAAUCUAGCUGGG	7.827	7.239	0.000278667	0.0666385	1.50316	Duroc-up
rno_miR_363_st	miR-363-5p	miR-363	AAUUGCACGGUAUCCAUCUGU	4.499	2.779	0.00034272	0.0739945	3.29436	Duroc-up
rno_miR_708_st	miR-708-5p	miR-708	AAGGAGCUUACAAUCUAGCUGGG	7.78	7.231	0.000369481	0.0739945	1.46307	Duroc-up
hsa_miR_425_st	miR-425-5p	miR-425	AAUGACACGAUCACUCCCGUUGA	8.967	8.649	0.000377183	0.0739945	1.2466	Duroc-up
ppy_miR_708_st	miR-708	miR-708	AAGGAGCUUACAAUCUAGCUGGG	7.789	7.11	0.00040124	0.0739945	1.60103	Duroc-up
hsa_miR_4270_st	miR-4270		UCAGGGAGUCAGGGGAGGGC	4.676	5.865	0.000412571	0.0739945	-2.27995	PiNN-up
mmu_miR_34a_st	miR-34a-5p	miR-34	UGGCAGUGUCUUAGCUGGUUGU	7.085	6.553	0.000484951	0.0818641	1.44593	Duroc-up
ptr_miR_34a_st	miR-34a	miR-34	UGGCAGUGUCUUAGCUGGUUGU	6.917	6.329	0.000521185	0.0818641	1.50316	Duroc-up
mml_miR_708_st	miR-708-5p	miR-708	AAGGAGCUUACAAUCUAGCUGGG	7.772	7.206	0.000541807	0.0818641	1.48041	Duroc-up
cfa_miR_708_st	miR-708	miR-708	AAGGAGCUUACAAUCUAGCUGGG	7.786	7.239	0.000547739	0.0818641	1.46104	Duroc-up
dre_miR_34_st			UGGCAGUGUCUUAGCUGGUUGU	6.90905	6.46499	0.000892585	0.128068	1.36043	Duroc-up
lla_miR_34a_st	miR-34a	miR-34	UGGCAGUGUCUUAGCUGGUUGU	7.007	6.405	0.000963498	0.128338	1.51782	Duroc-up
lca_miR_16_st	miR-16		UAGCAGCACGUAAAUAUUGGUG	7.181	7.639	0.000967039	0.128338	-1.37364	PiNN-up
ptr_miR_708_st	miR-708	miR-708	AAGGAGCUUACAAUCUAGCUGGG	7.79101	7.27201	0.00104631	0.128338	1.43296	Duroc-up
bta_miR_16a_st	miR-16a		UAGCAGCACGUAAAUAUUGGUG	7.309	7.837	0.0010815	0.128338	-1.44193	PiNN-up
hsa_miR_4687_3p_st	miR-4687-3p		UGGCUGUUGGAGGGGGCAGGC	3.879	5.666	0.0010954	0.128338	-3.45097	PiNN-up
eca_miR_363_st	miR-363	miR-363	AAUUGCACGGUAUCCAUCUGUA	4.689	3.129	0.00110914	0.128338	2.94854	Duroc-up
hsa_miR_3619_5p_st	miR-3619-5p		UCAGCAGGCAGGCUGGUGCAGC	2.969	4.456	0.00123845	0.138823	-2.80305	PiNN-up
eca_miR_34_st			UGGCAGUGUCUUAGCUGGUUGU	6.932	6.327	0.00137428	0.147538	1.52098	Duroc-up
sla_miR_34a_st	miR-34a	miR-34	UGGCAGUGUCUUAGCUGGUUGU	6.976	6.547	0.0014349	0.147538	1.3463	Duroc-up
mdo_miR_34a_st	miR-34a-5p	miR-34	UGGCAGUGUCUUAGCUGGUUGUU	7.009	6.549	0.0014396	0.147538	1.37554	Duroc-up
mml_miR_34a_st	miR-34a-5p	miR-34	UGGCAGUGUCUUAGCUGGUUGU	6.981	6.425	0.00166147	0.162001	1.47019	Duroc-up
dre_miR_99_st	miR-99	miR-99	AACCCGUAGAUCCGAUCUUGUG	10.214	10.032	0.00167105	0.162001	1.13446	Duroc-up
ssc_miR_708_5p_st	miR-708-5p	miR-708	AAGGAGCUUACAAUCUAGCUGGG	7.771	7.299	0.00172281	0.162624	1.38703	Duroc-up
rno_miR_877_st	miR-877	miR-877	GUAGAGGAGAUGGCGCAGGG	2.594	3.86	0.00179262	0.163672	-2.40494	PiNN-up
sme_miR_133b_3p_st	miR-133b-3p		UUGGUCCCCAUCAACCAGCA	7.383	7.92	0.00182986	0.163672	-1.45095	PiNN-up
age_miR_34a_st	miR-34a	miR-34	UGGCAGUGUCUUAGCUGGUUGU	6.909	6.427	0.00191353	0.163672	1.39668	Duroc-up
eca_miR_423_5p_st	miR-423-5p	miR-423	UGAGGGGCAGAGAGCGAGACUUU	3.169	2.202	0.00192504	0.163672	1.95477	Duroc-up
gga_miR_1666_st	miR-1666		UAACGCCACGGGGCUGAGGCUG	1.719	2.652	0.00196206	0.163672	-1.90924	PiNN-up
hsa_miR_708_st	miR-708-5p	miR-708	AAGGAGCUUACAAUCUAGCUGGG	7.768	7.247	0.00208113	0.166782	1.43495	Duroc-up
xtr_miR_363_3p_st	miR-363-3p	miR-363	AAUUGCACGGUAUCCAUCUGU	4.563	2.946	0.00209233	0.166782	3.06737	Duroc-up
rno_miR_34a_st	miR-34a-5p	miR-34	UGGCAGUGUCUUAGCUGGUUGU	7.04	6.583	0.00235712	0.179885	1.37268	Duroc-up
dme_miR_311_3p_st	miR-311-3p	miR-310	UAUUGCACAUUCACCGGCCUGA	5.268	6.522	0.00241651	0.179885	-2.38502	PiNN-up
mmu_miR_877_st	miR-877-5p	miR-877	GUAGAGGAGAUGGCGCAGGG	2.665	3.68	0.00245104	0.179885	-2.0209	PiNN-up
mne_miR_34a_st	miR-34a	miR-34	UGGCAGUGUCUUAGCUGGUUGU	6.85	6.458	0.0024576	0.179885	1.31221	Duroc-up
rno_miR_667_star_st	miR-667-3p	miR-667	CGGUGCUGGUGGAGCAGUGAGCAC	3.618	4.72	0.00254007	0.179885	-2.14652	PiNN-up
ppy_miR_34a_st	miR-34a	miR-34	UGGCAGUGUCUUAGCUGGUUGU	6.974	6.223	0.00255761	0.179885	1.68296	Duroc-up
xla_miR_133b_st	miR-133b	miR-133	UUGGUCCCCUUCAACCAGCUA	11.849	12.121	0.00280921	0.193781	-1.20748	PiNN-up
oan_miR_16b_st	miR-16b-5p		UAGCAGCACGUAAAUAUUGGUG	7.356	7.801	0.00287119	0.19432	-1.36131	PiNN-up
dps_miR_311_star_st	miR-311-3p	miR-310	AAGCUGGGGGAUGGGCAAUACU	2.117	3.041	0.00302469	0.197562	-1.89737	PiNN-up
ptr_miR_425_st	miR-425	miR-425	AAUGACACGAUCACUCCCGUUGA	8.932	8.643	0.00303707	0.197562	1.22179	Duroc-up
xtr_miR_133b_st	miR-133b	miR-133	UUGGUCCCCUUCAACCAGCUA	11.834	12.094	0.00308711	0.197562	-1.19748	PiNN-up
bhv1_miR_B3_st	miR-B3		CCACGGCGUGCUGAUGAUGG	2.209	3.316	0.0031514	0.197562	-2.15397	PiNN-up
xtr_miR_16b_st	miR-16b		UAGCAGCACGUAAAUAUUGGGU	7.264	7.632	0.00319448	0.197562	-1.29056	PiNN-up
