# Supplementary material for: MicroRNA-mRNA regulatory networking fine-tunes the porcine muscle fiber type, muscular mitochondrial respiratory and metabolic enzyme activities
Source: BMC Genomics. 2016 Aug 2;17:531. doi: 10.1186/s12864-016-2850-8 (PMC4970254; doi:10.1186/s12864-016-2850-8)
Supplement: Additional file 4: — Different expressed miRNA-mRNA pairs between Duroc and PiNN after target prediction. (XLSX 130 kb) [file 12864_2016_2850_MOESM4_ESM.xlsx]

## Sheet: S2_dmg
Additional file 4
Different expressed miRNA-mRNA pairs between Duroc and PiNN after target prediction
Probeset ID mRNA	Gene symbol	Description	Lsmean Duroc mRNA	Lsmean PiNN mRNA	P-Value mRNA (Duroc-PiNN)	FDR mRNA (Duroc-PiNN)	Fold change mRNA	Regulation mRNA		Probeset ID miRNA	miRNA	miFamily	Sequence	Lsmean Duroc miRNA	Lsmean PiNN miRNA	P-Value miRNA (Duroc-PiNN)	FDR miRNA (Duroc-PiNN)	Fold change miRNA	Regulation miRNA		Correlation (mRNA-miRNA)	P-value (mRNA-miRNA)	FDR (mRNA-miRNA)	Energy
SNOWBALL_024946_st	PLCE1	PREDICTED: Sus scrofa similar to Phospholipase C, epsilon 1 (LOC100157745), mRNA	6.417	5.578	9.94e-06	0.00224	1.79	Duroc-up		xtr_miR_133b_st	miR-133b	miR-133	UUGGUCCCCUUCAACCAGCUA	11.834	12.094	0.003087	0.1976	-1.2	PiNN-up		-0.786655	3.89e-05	0.0143052	-28.8
SNOWBALL_024946_st	PLCE1	PREDICTED: Sus scrofa similar to Phospholipase C, epsilon 1 (LOC100157745), mRNA	6.417	5.578	9.94e-06	0.00224	1.79	Duroc-up		xla_miR_133b_st	miR-133b	miR-133	UUGGUCCCCUUCAACCAGCUA	11.849	12.121	0.002809	0.1938	-1.21	PiNN-up		-0.764452	8.68e-05	0.0163576	-28.8
SNOWBALL_024818_s_st	ADD3	adducin 3 (gamma)	6.05	5.512	6.115e-05	0.00439	1.45	Duroc-up		hsa_miR_4787_5p_st	miR-4787-5p		GCGGGGGUGGCGGCGGCAUCCC	7.731	8.286	0.0001156	0.05267	-1.47	PiNN-up		-0.753887	0.00012357	0.0172723	-31
SNOWBALL_024947_st	PLCE1	PREDICTED: Sus scrofa similar to pancreas-enriched phospholipase C (LOC100155331), mRNA	6.399	5.382	4.644e-10	4.14e-06	2.02	Duroc-up		xtr_miR_133b_st	miR-133b	miR-133	UUGGUCCCCUUCAACCAGCUA	11.834	12.094	0.003087	0.1976	-1.2	PiNN-up		-0.752115	0.000130879	0.0174689	-28.8
SNOWBALL_014006_st	MBNL2	muscleblind-like 2 (Drosophila)	9.876	9.464	0.0001651	0.00724	1.33	Duroc-up		hsa_miR_4687_3p_st	miR-4687-3p		UGGCUGUUGGAGGGGGCAGGC	3.879	5.666	0.001095	0.1283	-3.45	PiNN-up		-0.749847	0.000140774	0.0177778	-35.1
SNOWBALL_005789_st	RAD54B	DNA repair and recombination protein RAD54B-like	5.532	4.815	0.0006501	0.0137	1.64	Duroc-up		mmu_miR_877_st	miR-877-5p	miR-877	GUAGAGGAGAUGGCGCAGGG	2.665	3.68	0.002451	0.1799	-2.02	PiNN-up		-0.74949	0.000142387	0.017868	-30.7
SNOWBALL_015792_s_st	DCUN1D1	DCN1, defective in cullin neddylation 1, domain containing 1 (S. cerevisiae)	10.292	9.655	4.253e-05	0.00373	1.56	Duroc-up		xla_miR_133b_st	miR-133b	miR-133	UUGGUCCCCUUCAACCAGCUA	11.849	12.121	0.002809	0.1938	-1.21	PiNN-up		-0.748484	0.000147023	0.017868	-27.5
SNOWBALL_002510_st	SMAD4	SMAD family member 4	8.5	8.043	0.0007347	0.0147	1.37	Duroc-up		xtr_miR_133b_st	miR-133b	miR-133	UUGGUCCCCUUCAACCAGCUA	11.834	12.094	0.003087	0.1976	-1.2	PiNN-up		-0.742561	0.000177018	0.0184646	-28
SNOWBALL_009178_st	FAM73A	family with sequence similarity 73, member A	6.134	5.7	0.001968	0.0252	1.35	Duroc-up		rno_miR_667_star_st	miR-667-3p	miR-667	CGGUGCUGGUGGAGCAGUGAGCAC	3.618	4.72	0.00254	0.1799	-2.15	PiNN-up		-0.742141	0.000179331	0.0184808	-33.3
SNOWBALL_018709_st	ERBB2IP	erbb2 interacting protein	9.087	8.529	3.1e-05	0.00325	1.47	Duroc-up		hsa_miR_4687_3p_st	miR-4687-3p		UGGCUGUUGGAGGGGGCAGGC	3.879	5.666	0.001095	0.1283	-3.45	PiNN-up		-0.742097	0.000179576	0.0184808	-27.6
SNOWBALL_018041_s_st	PARD3B	partitioning defective 3 homolog B-like	5.818	5.414	0.0001153	0.00596	1.32	Duroc-up		rno_miR_667_star_st	miR-667-3p	miR-667	CGGUGCUGGUGGAGCAGUGAGCAC	3.618	4.72	0.00254	0.1799	-2.15	PiNN-up		-0.740982	0.000185849	0.0185673	-32.1
SNOWBALL_009212_st	RNF138	ring finger protein 138	6.375	5.959	0.000397	0.0106	1.33	Duroc-up		mmu_miR_877_st	miR-877-5p	miR-877	GUAGAGGAGAUGGCGCAGGG	2.665	3.68	0.002451	0.1799	-2.02	PiNN-up		-0.740338	0.000189556	0.0185673	-26.7
SNOWBALL_010676_st	SEL1L	sel-1 suppressor of lin-12-like (C. elegans)	7.761	7.474	0.003984	0.0371	1.22	Duroc-up		rno_miR_667_star_st	miR-667-3p	miR-667	CGGUGCUGGUGGAGCAGUGAGCAC	3.618	4.72	0.00254	0.1799	-2.15	PiNN-up		-0.736116	0.000215468	0.0188692	-28.3
SNOWBALL_011500_st	GRSF1	G-rich RNA sequence binding factor 1	8.794	8.335	2.483e-05	0.00303	1.37	Duroc-up		hsa_miR_4787_5p_st	miR-4787-5p		GCGGGGGUGGCGGCGGCAUCCC	7.731	8.286	0.0001156	0.05267	-1.47	PiNN-up		-0.734085	0.000228972	0.0190736	-42
SNOWBALL_047369_st	NFIA	nuclear factor I/A	9.778	9.349	1.125e-05	0.00242	1.35	Duroc-up		hsa_miR_4787_5p_st	miR-4787-5p		GCGGGGGUGGCGGCGGCAUCCC	7.731	8.286	0.0001156	0.05267	-1.47	PiNN-up		-0.732675	0.00023877	0.0192524	-30
SNOWBALL_015792_s_st	DCUN1D1	DCN1, defective in cullin neddylation 1, domain containing 1 (S. cerevisiae)	10.292	9.655	4.253e-05	0.00373	1.56	Duroc-up		xtr_miR_133b_st	miR-133b	miR-133	UUGGUCCCCUUCAACCAGCUA	11.834	12.094	0.003087	0.1976	-1.2	PiNN-up		-0.730724	0.000252919	0.0195137	-27.5
SNOWBALL_024947_st	PLCE1	PREDICTED: Sus scrofa similar to pancreas-enriched phospholipase C (LOC100155331), mRNA	6.399	5.382	4.644e-10	4.14e-06	2.02	Duroc-up		xla_miR_133b_st	miR-133b	miR-133	UUGGUCCCCUUCAACCAGCUA	11.849	12.121	0.002809	0.1938	-1.21	PiNN-up		-0.730545	0.000254248	0.0195623	-28.8
SNOWBALL_017086_s_st	PLCE1	phospholipase C, epsilon 1	7.316	6.274	1.259e-07	0.000337	2.06	Duroc-up		xtr_miR_133b_st	miR-133b	miR-133	UUGGUCCCCUUCAACCAGCUA	11.834	12.094	0.003087	0.1976	-1.2	PiNN-up		-0.726167	0.00028877	0.0201624	-28.8
SNOWBALL_011336_st	N4BP2	NEDD4 binding protein 2	6	5.264	0.0001178	0.00604	1.67	Duroc-up		mmu_miR_877_st	miR-877-5p	miR-877	GUAGAGGAGAUGGCGCAGGG	2.665	3.68	0.002451	0.1799	-2.02	PiNN-up		-0.723529	0.000311439	0.0205089	-29.1
SNOWBALL_023047_s_st	VGLL3	vestigial like 3 (Drosophila)	7.23	6.469	1.324e-07	0.000337	1.69	Duroc-up		hsa_miR_4787_5p_st	miR-4787-5p		GCGGGGGUGGCGGCGGCAUCCC	7.731	8.286	0.0001156	0.05267	-1.47	PiNN-up		-0.723131	0.000314984	0.0205609	-26.4
SNOWBALL_003876_st	DCAF10	DDB1 and CUL4 associated factor 10	7.463	7.088	2.015e-05	0.00288	1.3	Duroc-up		mmu_miR_877_st	miR-877-5p	miR-877	GUAGAGGAGAUGGCGCAGGG	2.665	3.68	0.002451	0.1799	-2.02	PiNN-up		-0.720767	0.000336786	0.0208583	-29.3
SNOWBALL_024819_s_st	ADD3	adducin 3 (gamma)	7.59	7.187	0.001128	0.0187	1.32	Duroc-up		hsa_miR_4787_5p_st	miR-4787-5p		GCGGGGGUGGCGGCGGCAUCCC	7.731	8.286	0.0001156	0.05267	-1.47	PiNN-up		-0.719731	0.000346737	0.020912	-31
SNOWBALL_030831_st	KLHL31	kelch-like 31 (Drosophila)	11.166	10.584	5.429e-05	0.00415	1.5	Duroc-up		hsa_miR_4787_5p_st	miR-4787-5p		GCGGGGGUGGCGGCGGCAUCCC	7.731	8.286	0.0001156	0.05267	-1.47	PiNN-up		-0.719709	0.000346953	0.020912	-25.4
SNOWBALL_002608_st	USP45	ubiquitin specific peptidase 45	7.031	6.312	3.898e-05	0.0037	1.65	Duroc-up		hsa_miR_4687_3p_st	miR-4687-3p		UGGCUGUUGGAGGGGGCAGGC	3.879	5.666	0.001095	0.1283	-3.45	PiNN-up		-0.718735	0.000356533	0.0210144	-25.9
SNOWBALL_005673_st	OXR1	oxidation resistance 1	8.231	7.518	3.592e-05	0.00357	1.64	Duroc-up		hsa_miR_4787_5p_st	miR-4787-5p		GCGGGGGUGGCGGCGGCAUCCC	7.731	8.286	0.0001156	0.05267	-1.47	PiNN-up		-0.718456	0.000359326	0.0210205	-29.7
SNOWBALL_021828_s_st	PARD3B	par-3 partitioning defective 3 homolog B (C. elegans)	5.148	4.412	1.882e-05	0.00284	1.67	Duroc-up		rno_miR_667_star_st	miR-667-3p	miR-667	CGGUGCUGGUGGAGCAGUGAGCAC	3.618	4.72	0.00254	0.1799	-2.15	PiNN-up		-0.717156	0.000372557	0.0212816	-32.1
SNOWBALL_025369_st	NR3C1	Sus scrofa mRNA, clone:MLN010099F07, expressed in mesenteric lymph node	7.025	6.548	0.005664	0.0457	1.39	Duroc-up		xtr_miR_133b_st	miR-133b	miR-133	UUGGUCCCCUUCAACCAGCUA	11.834	12.094	0.003087	0.1976	-1.2	PiNN-up		-0.717021	0.00037395	0.0213164	-32.1
SNOWBALL_001898_s_st	THOC2	THO complex 2	7.012	6.406	3.325e-05	0.00343	1.52	Duroc-up		hsa_miR_4687_3p_st	miR-4687-3p		UGGCUGUUGGAGGGGGCAGGC	3.879	5.666	0.001095	0.1283	-3.45	PiNN-up		-0.715509	0.000389915	0.0214619	-26.9
SNOWBALL_047424_st	NFIA	nuclear factor 1 A-type-like	6.285	5.702	0.0003974	0.0106	1.5	Duroc-up		hsa_miR_4787_5p_st	miR-4787-5p		GCGGGGGUGGCGGCGGCAUCCC	7.731	8.286	0.0001156	0.05267	-1.47	PiNN-up		-0.714368	0.00040234	0.0216632	-30
SNOWBALL_020612_x_st	FAM169A	U6 spliceosomal RNA [Source: RFAM;Acc:RF00026]	7.625	8.63	1.127e-05	0.00242	-2.01	PiNN-up		eca_miR_423_5p_st	miR-423-5p	miR-423	UGAGGGGCAGAGAGCGAGACUUU	3.169	2.202	0.001925	0.1637	1.95	Duroc-up		-0.713053	0.000417078	0.021796	-30.6
SNOWBALL_002114_st	UTRN	utrophin	7.601	7.032	7.588e-05	0.00491	1.48	Duroc-up		hsa_miR_4687_3p_st	miR-4687-3p		UGGCUGUUGGAGGGGGCAGGC	3.879	5.666	0.001095	0.1283	-3.45	PiNN-up		-0.712444	0.000424058	0.0218345	-31.2
SNOWBALL_018827_st	BDP1	B double prime 1, subunit of RNA polymerase III transcription initiation factor IIIB	6.976	6.554	0.0001148	0.00596	1.34	Duroc-up		hsa_miR_4687_3p_st	miR-4687-3p		UGGCUGUUGGAGGGGGCAGGC	3.879	5.666	0.001095	0.1283	-3.45	PiNN-up		-0.709585	0.000458166	0.0222151	-26.2
SNOWBALL_002510_st	SMAD4	SMAD family member 4	8.5	8.043	0.0007347	0.0147	1.37	Duroc-up		xla_miR_133b_st	miR-133b	miR-133	UUGGUCCCCUUCAACCAGCUA	11.849	12.121	0.002809	0.1938	-1.21	PiNN-up		-0.709443	0.000459919	0.0222151	-28
SNOWBALL_003043_st	TJP2	tight junction protein 2 (zona occludens 2)	6.119	5.521	3.07e-08	0.000182	1.51	Duroc-up		hsa_miR_4787_5p_st	miR-4787-5p		GCGGGGGUGGCGGCGGCAUCCC	7.731	8.286	0.0001156	0.05267	-1.47	PiNN-up		-0.708465	0.00047215	0.0222976	-38.7
SNOWBALL_016450_st	TAOK3	TAO kinase 3	6.235	5.84	0.000542	0.0124	1.31	Duroc-up		hsa_miR_4787_5p_st	miR-4787-5p		GCGGGGGUGGCGGCGGCAUCCC	7.731	8.286	0.0001156	0.05267	-1.47	PiNN-up		-0.707768	0.000481038	0.0223964	-32.3
SNOWBALL_047419_st	SRRM1	serine/arginine repetitive matrix 1	6.484	5.974	0.00336	0.0338	1.42	Duroc-up		rno_miR_667_star_st	miR-667-3p	miR-667	CGGUGCUGGUGGAGCAGUGAGCAC	3.618	4.72	0.00254	0.1799	-2.15	PiNN-up		-0.705295	0.000513706	0.0228555	-34.2
SNOWBALL_017938_st	PRPF40A	PRP40 pre-mRNA processing factor 40 homolog A (S. cerevisiae)	7.648	7.002	1.225e-05	0.00245	1.56	Duroc-up		hsa_miR_4787_5p_st	miR-4787-5p		GCGGGGGUGGCGGCGGCAUCCC	7.731	8.286	0.0001156	0.05267	-1.47	PiNN-up		-0.705075	0.000516703	0.0228845	-27.4
SNOWBALL_030400_st	CMYA5	cardiomyopathy associated 5	12.403	12.057	0.0003556	0.0102	1.27	Duroc-up		hsa_miR_4787_5p_st	miR-4787-5p		GCGGGGGUGGCGGCGGCAUCCC	7.731	8.286	0.0001156	0.05267	-1.47	PiNN-up		-0.703939	0.000532419	0.0230549	-31.4
SNOWBALL_033138_st	AKAP2	A kinase (PRKA) anchor protein 2	7.714	7.144	0.0001673	0.00727	1.48	Duroc-up		hsa_miR_4687_3p_st	miR-4687-3p		UGGCUGUUGGAGGGGGCAGGC	3.879	5.666	0.001095	0.1283	-3.45	PiNN-up		-0.700928	0.000576019	0.0233794	-32.4
SNOWBALL_037422_st	PPP1R12A	protein phosphatase 1, regulatory (inhibitor) subunit 12A	9.124	8.386	8.571e-06	0.00218	1.67	Duroc-up		hsa_miR_4787_5p_st	miR-4787-5p		GCGGGGGUGGCGGCGGCAUCCC	7.731	8.286	0.0001156	0.05267	-1.47	PiNN-up		-0.697475	0.000629726	0.0238411	-34
SNOWBALL_004651_st	MAPK8IP3	mitogen-activated protein kinase 8 interacting protein 3	6.089	6.24	0.002476	0.0284	-1.11	PiNN-up		xtr_miR_363_3p_st	miR-363-3p	miR-363	AAUUGCACGGUAUCCAUCUGU	4.563	2.946	0.002092	0.1668	3.07	Duroc-up		-0.696304	0.000648866	0.0239577	-28.3
SNOWBALL_000925_st	USP15	ubiquitin specific peptidase 15	6.701	6.146	8.923e-06	0.00219	1.47	Duroc-up		rno_miR_667_star_st	miR-667-3p	miR-667	CGGUGCUGGUGGAGCAGUGAGCAC	3.618	4.72	0.00254	0.1799	-2.15	PiNN-up		-0.695421	0.000663643	0.0240924	-30.6
SNOWBALL_014473_st	RPS6KB1	ribosomal protein S6 kinase, 70kDa, polypeptide 1	8.305	7.918	0.0006791	0.014	1.31	Duroc-up		rno_miR_667_star_st	miR-667-3p	miR-667	CGGUGCUGGUGGAGCAGUGAGCAC	3.618	4.72	0.00254	0.1799	-2.15	PiNN-up		-0.695394	0.000664086	0.0240924	-27.5
SNOWBALL_003291_s_st	UBE3A	ubiquitin-protein ligase E3A-like	9.341	8.563	2.159e-06	0.00167	1.71	Duroc-up		hsa_miR_4687_3p_st	miR-4687-3p		UGGCUGUUGGAGGGGGCAGGC	3.879	5.666	0.001095	0.1283	-3.45	PiNN-up		-0.694869	0.000673007	0.0241717	-37.5
SNOWBALL_035536_st	PRRC2C	proline-rich coiled-coil 2C	9.312	8.957	0.0003143	0.00959	1.28	Duroc-up		hsa_miR_4687_3p_st	miR-4687-3p		UGGCUGUUGGAGGGGGCAGGC	3.879	5.666	0.001095	0.1283	-3.45	PiNN-up		-0.69477	0.000674697	0.0241998	-31.7
SNOWBALL_023601_s_st	GPM6B	glycoprotein M6B	3.997	3.645	0.001596	0.0225	1.28	Duroc-up		hsa_miR_4687_3p_st	miR-4687-3p		UGGCUGUUGGAGGGGGCAGGC	3.879	5.666	0.001095	0.1283	-3.45	PiNN-up		-0.693732	0.000692665	0.0243725	-33
SNOWBALL_039174_st	GUCY1A2	guanylate cyclase 1, soluble, alpha 2	4.945	4.527	0.001768	0.0236	1.34	Duroc-up		hsa_miR_4687_3p_st	miR-4687-3p		UGGCUGUUGGAGGGGGCAGGC	3.879	5.666	0.001095	0.1283	-3.45	PiNN-up		-0.693622	0.000694602	0.0243843	-29.7
SNOWBALL_047369_st	NFIA	nuclear factor I/A	9.778	9.349	1.125e-05	0.00242	1.35	Duroc-up		rno_miR_667_star_st	miR-667-3p	miR-667	CGGUGCUGGUGGAGCAGUGAGCAC	3.618	4.72	0.00254	0.1799	-2.15	PiNN-up		-0.693302	0.000700226	0.0244176	-29.1
SNOWBALL_009247_st	ZNF643	zinc finger protein 643	5.228	4.875	0.002744	0.0301	1.28	Duroc-up		hsa_miR_4787_5p_st	miR-4787-5p		GCGGGGGUGGCGGCGGCAUCCC	7.731	8.286	0.0001156	0.05267	-1.47	PiNN-up		-0.69217	0.000720474	0.0245753	-35.7
SNOWBALL_032203_st	KCNJ11	potassium inwardly-rectifying channel, subfamily J, member 11	6.591	6.894	1.416e-05	0.00246	-1.23	PiNN-up		eca_miR_423_5p_st	miR-423-5p	miR-423	UGAGGGGCAGAGAGCGAGACUUU	3.169	2.202	0.001925	0.1637	1.95	Duroc-up		-0.691934	0.000724751	0.0246433	-26.4
SNOWBALL_002456_s_st	IBTK	inhibitor of Bruton agammaglobulinemia tyrosine kinase	7.578	7.068	0.000291	0.00914	1.42	Duroc-up		rno_miR_667_star_st	miR-667-3p	miR-667	CGGUGCUGGUGGAGCAGUGAGCAC	3.618	4.72	0.00254	0.1799	-2.15	PiNN-up		-0.691675	0.000729477	0.0246806	-30.7
SNOWBALL_000918_st	DIS3L2	DIS3 mitotic control homolog (S. cerevisiae)-like 2	7.593	8.145	2.348e-05	0.003	-1.47	PiNN-up		eca_miR_423_5p_st	miR-423-5p	miR-423	UGAGGGGCAGAGAGCGAGACUUU	3.169	2.202	0.001925	0.1637	1.95	Duroc-up		-0.691112	0.000739826	0.0247307	-26.2
SNOWBALL_011454_st	SDAD1	SDA1 domain containing 1	6.195	5.589	0.0002773	0.00895	1.52	Duroc-up		rno_miR_667_star_st	miR-667-3p	miR-667	CGGUGCUGGUGGAGCAGUGAGCAC	3.618	4.72	0.00254	0.1799	-2.15	PiNN-up		-0.691064	0.000740715	0.0247307	-34.3
SNOWBALL_018171_s_st	OSGEPL1	O-sialoglycoprotein endopeptidase-like 1	6.659	6.109	0.006346	0.049	1.46	Duroc-up		rno_miR_667_star_st	miR-667-3p	miR-667	CGGUGCUGGUGGAGCAGUGAGCAC	3.618	4.72	0.00254	0.1799	-2.15	PiNN-up		-0.690989	0.000742123	0.0247319	-32.3
SNOWBALL_011309_st	LCORL	ligand dependent nuclear receptor corepressor-like	5.138	4.485	5.595e-05	0.00419	1.57	Duroc-up		xla_miR_133b_st	miR-133b	miR-133	UUGGUCCCCUUCAACCAGCUA	11.849	12.121	0.002809	0.1938	-1.21	PiNN-up		-0.690836	0.000744958	0.0247663	-25.4
SNOWBALL_025369_st	NR3C1	Sus scrofa mRNA, clone:MLN010099F07, expressed in mesenteric lymph node	7.025	6.548	0.005664	0.0457	1.39	Duroc-up		xla_miR_133b_st	miR-133b	miR-133	UUGGUCCCCUUCAACCAGCUA	11.849	12.121	0.002809	0.1938	-1.21	PiNN-up		-0.690371	0.000753648	0.0248373	-32.1
SNOWBALL_013414_st	AGTPBP1	ATP/GTP binding protein 1	6.402	5.591	6.991e-06	0.00215	1.75	Duroc-up		rno_miR_667_star_st	miR-667-3p	miR-667	CGGUGCUGGUGGAGCAGUGAGCAC	3.618	4.72	0.00254	0.1799	-2.15	PiNN-up		-0.6901	0.000758762	0.024888	-37.8
SNOWBALL_000694_st	REL	v-rel reticuloendotheliosis viral oncogene homolog (avian)	5.904	5.413	0.001402	0.0211	1.4	Duroc-up		hsa_miR_4687_3p_st	miR-4687-3p		UGGCUGUUGGAGGGGGCAGGC	3.879	5.666	0.001095	0.1283	-3.45	PiNN-up		-0.690015	0.000760372	0.0248972	-30.5
SNOWBALL_003268_st	DDHD1	DDHD domain containing 1	6.301	5.875	0.001587	0.0224	1.34	Duroc-up		xla_miR_133b_st	miR-133b	miR-133	UUGGUCCCCUUCAACCAGCUA	11.849	12.121	0.002809	0.1938	-1.21	PiNN-up		-0.689785	0.000764742	0.0249363	-30.5
SNOWBALL_033138_st	AKAP2	A kinase (PRKA) anchor protein 2	7.714	7.144	0.0001673	0.00727	1.48	Duroc-up		hsa_miR_4787_5p_st	miR-4787-5p		GCGGGGGUGGCGGCGGCAUCCC	7.731	8.286	0.0001156	0.05267	-1.47	PiNN-up		-0.689141	0.000777087	0.0250566	-32.2
SNOWBALL_012291_s_st	RSF1	remodeling and spacing factor 1	7.021	6.219	1.342e-05	0.00245	1.74	Duroc-up		hsa_miR_4687_3p_st	miR-4687-3p		UGGCUGUUGGAGGGGGCAGGC	3.879	5.666	0.001095	0.1283	-3.45	PiNN-up		-0.688792	0.000783835	0.0251545	-36.2
SNOWBALL_030831_st	KLHL31	kelch-like 31 (Drosophila)	11.166	10.584	5.429e-05	0.00415	1.5	Duroc-up		hsa_miR_4687_3p_st	miR-4687-3p		UGGCUGUUGGAGGGGGCAGGC	3.879	5.666	0.001095	0.1283	-3.45	PiNN-up		-0.688509	0.000789357	0.0252396	-30.1
SNOWBALL_012882_st	CEP350	centrosomal protein 350kDa	8.756	8.18	7.678e-05	0.00494	1.49	Duroc-up		hsa_miR_4687_3p_st	miR-4687-3p		UGGCUGUUGGAGGGGGCAGGC	3.879	5.666	0.001095	0.1283	-3.45	PiNN-up		-0.688004	0.000799279	0.025304	-28.4
SNOWBALL_003156_st	MYEF2	myelin expression factor 2	4.833	4.527	0.0009792	0.0173	1.24	Duroc-up		gga_miR_1666_st	miR-1666		UAACGCCACGGGGCUGAGGCUG	1.719	2.652	0.001962	0.1637	-1.91	PiNN-up		-0.687987	0.000799615	0.025304	-35.4
SNOWBALL_013016_st	PRRC2C	putative vascular inducible G protein-coupled receptor	9.013	8.482	1.281e-05	0.00245	1.45	Duroc-up		hsa_miR_4787_5p_st	miR-4787-5p		GCGGGGGUGGCGGCGGCAUCCC	7.731	8.286	0.0001156	0.05267	-1.47	PiNN-up		-0.687939	0.000800572	0.025304	-34.7
SNOWBALL_023047_s_st	VGLL3	vestigial like 3 (Drosophila)	7.23	6.469	1.324e-07	0.000337	1.69	Duroc-up		hsa_miR_4687_3p_st	miR-4687-3p		UGGCUGUUGGAGGGGGCAGGC	3.879	5.666	0.001095	0.1283	-3.45	PiNN-up		-0.687772	0.00080387	0.025304	-34.4
SNOWBALL_016909_s_st	MMRN2	multimerin 2	6.112	6.341	0.00144	0.0213	-1.17	PiNN-up		eca_miR_423_5p_st	miR-423-5p	miR-423	UGAGGGGCAGAGAGCGAGACUUU	3.169	2.202	0.001925	0.1637	1.95	Duroc-up		-0.686796	0.000823448	0.025459	-25.6
SNOWBALL_037138_st	VGLL3	vestigial like 3 (Drosophila)	6.228	5.258	6.469e-06	0.00206	1.96	Duroc-up		hsa_miR_4687_3p_st	miR-4687-3p		UGGCUGUUGGAGGGGGCAGGC	3.879	5.666	0.001095	0.1283	-3.45	PiNN-up		-0.684956	0.000861458	0.0256602	-34.4
SNOWBALL_035433_st	CCDC132	coiled-coil domain containing 132	7.875	7.254	5.617e-05	0.00419	1.54	Duroc-up		rno_miR_667_star_st	miR-667-3p	miR-667	CGGUGCUGGUGGAGCAGUGAGCAC	3.618	4.72	0.00254	0.1799	-2.15	PiNN-up		-0.684371	0.000873851	0.0256867	-31.4
SNOWBALL_011500_st	GRSF1	G-rich RNA sequence binding factor 1	8.794	8.335	2.483e-05	0.00303	1.37	Duroc-up		hsa_miR_4687_3p_st	miR-4687-3p		UGGCUGUUGGAGGGGGCAGGC	3.879	5.666	0.001095	0.1283	-3.45	PiNN-up		-0.683878	0.000884386	0.0258148	-25.1
SNOWBALL_011309_st	LCORL	ligand dependent nuclear receptor corepressor-like	5.138	4.485	5.595e-05	0.00419	1.57	Duroc-up		xtr_miR_133b_st	miR-133b	miR-133	UUGGUCCCCUUCAACCAGCUA	11.834	12.094	0.003087	0.1976	-1.2	PiNN-up		-0.683836	0.000885305	0.0258148	-25.4
SNOWBALL_005789_st	RAD54B	DNA repair and recombination protein RAD54B-like	5.532	4.815	0.0006501	0.0137	1.64	Duroc-up		xla_miR_133b_st	miR-133b	miR-133	UUGGUCCCCUUCAACCAGCUA	11.849	12.121	0.002809	0.1938	-1.21	PiNN-up		-0.68343	0.000894077	0.0258355	-28.1
SNOWBALL_003104_st	SOS2	son of sevenless homolog 2 (Drosophila)	8.968	8.44	8.128e-05	0.00505	1.44	Duroc-up		hsa_miR_4687_3p_st	miR-4687-3p		UGGCUGUUGGAGGGGGCAGGC	3.879	5.666	0.001095	0.1283	-3.45	PiNN-up		-0.683373	0.000895323	0.0258377	-27
SNOWBALL_015695_st	CAND2	cullin-associated and neddylation-dissociated 2 (putative)	8.321	8.552	0.002332	0.0275	-1.17	PiNN-up		rno_miR_363_st	miR-363-5p	miR-363	AAUUGCACGGUAUCCAUCUGU	4.499	2.779	0.0003427	0.07399	3.29	Duroc-up		-0.68329	0.000897138	0.0258389	-28.5
SNOWBALL_010150_st	SLC8A3	solute carrier family 8 (sodium/calcium exchanger), member 3	8.238	7.746	9.41e-05	0.00543	1.41	Duroc-up		hsa_miR_4787_5p_st	miR-4787-5p		GCGGGGGUGGCGGCGGCAUCCC	7.731	8.286	0.0001156	0.05267	-1.47	PiNN-up		-0.683127	0.000900677	0.0258389	-37.6
SNOWBALL_012291_s_st	RSF1	remodeling and spacing factor 1	7.021	6.219	1.342e-05	0.00245	1.74	Duroc-up		hsa_miR_4787_5p_st	miR-4787-5p		GCGGGGGUGGCGGCGGCAUCCC	7.731	8.286	0.0001156	0.05267	-1.47	PiNN-up		-0.682944	0.000904702	0.0258389	-35.2
SNOWBALL_007705_s_st	ATP2B1	ATPase, Ca++ transporting, plasma membrane 1	9.322	8.8	0.0002807	0.00898	1.44	Duroc-up		hsa_miR_4787_5p_st	miR-4787-5p		GCGGGGGUGGCGGCGGCAUCCC	7.731	8.286	0.0001156	0.05267	-1.47	PiNN-up		-0.682481	0.000914899	0.0258834	-29
SNOWBALL_004308_s_st	LOC100511498	7SK snRNA methylphosphate capping enzyme-like	6.544	6.865	8.456e-06	0.00218	-1.25	PiNN-up		rno_miR_363_st	miR-363-5p	miR-363	AAUUGCACGGUAUCCAUCUGU	4.499	2.779	0.0003427	0.07399	3.29	Duroc-up		-0.681955	0.000926605	0.0259974	-25.1
SNOWBALL_007756_st	WNK1	WNK lysine deficient protein kinase 1	9.545	9.333	0.004015	0.0373	1.16	Duroc-up		mmu_miR_877_st	miR-877-5p	miR-877	GUAGAGGAGAUGGCGCAGGG	2.665	3.68	0.002451	0.1799	-2.02	PiNN-up		-0.681435	0.00093831	0.0260654	-26.4
SNOWBALL_017086_s_st	PLCE1	phospholipase C, epsilon 1	7.316	6.274	1.259e-07	0.000337	2.06	Duroc-up		xla_miR_133b_st	miR-133b	miR-133	UUGGUCCCCUUCAACCAGCUA	11.849	12.121	0.002809	0.1938	-1.21	PiNN-up		-0.68101	0.000947974	0.026137	-28.8
SNOWBALL_036957_st	PFKFB2	6-phosphofructo-2-kinase/fructose-2,6-biphosphatase 2	4.573	5.097	0.003218	0.0329	-1.44	PiNN-up		eca_miR_423_5p_st	miR-423-5p	miR-423	UGAGGGGCAGAGAGCGAGACUUU	3.169	2.202	0.001925	0.1637	1.95	Duroc-up		-0.680193	0.000966764	0.0262581	-28.5
SNOWBALL_036127_st	SEL1L	sel-1 suppressor of lin-12-like (C. elegans)	7.179	6.712	0.0003453	0.01	1.38	Duroc-up		rno_miR_667_star_st	miR-667-3p	miR-667	CGGUGCUGGUGGAGCAGUGAGCAC	3.618	4.72	0.00254	0.1799	-2.15	PiNN-up		-0.679857	0.000974589	0.0263108	-28.3
SNOWBALL_015191_st	STT3B	STT3, subunit of the oligosaccharyltransferase complex, homolog B (S. cerevisiae)	9.364	8.979	0.001097	0.0184	1.31	Duroc-up		hsa_miR_4787_5p_st	miR-4787-5p		GCGGGGGUGGCGGCGGCAUCCC	7.731	8.286	0.0001156	0.05267	-1.47	PiNN-up		-0.679619	0.000980159	0.0263507	-31.5
SNOWBALL_024490_st	JMJD1C	jumonji domain containing 1C	7.759	7.013	2.245e-05	0.00295	1.68	Duroc-up		hsa_miR_4687_3p_st	miR-4687-3p		UGGCUGUUGGAGGGGGCAGGC	3.879	5.666	0.001095	0.1283	-3.45	PiNN-up		-0.679609	0.000980392	0.0263507	-30.2
SNOWBALL_005093_s_st	SPAST	spastin	8.458	8.049	0.0004014	0.0107	1.33	Duroc-up		hsa_miR_4787_5p_st	miR-4787-5p		GCGGGGGUGGCGGCGGCAUCCC	7.731	8.286	0.0001156	0.05267	-1.47	PiNN-up		-0.679598	0.000980663	0.0263507	-37.5
SNOWBALL_004907_st	FAM120A	family with sequence similarity 120A	8.282	7.858	7.289e-06	0.00215	1.34	Duroc-up		hsa_miR_4687_3p_st	miR-4687-3p		UGGCUGUUGGAGGGGGCAGGC	3.879	5.666	0.001095	0.1283	-3.45	PiNN-up		-0.678296	0.00101163	0.0266762	-39.2
SNOWBALL_013016_st	PRRC2C	putative vascular inducible G protein-coupled receptor	9.013	8.482	1.281e-05	0.00245	1.45	Duroc-up		hsa_miR_4687_3p_st	miR-4687-3p		UGGCUGUUGGAGGGGGCAGGC	3.879	5.666	0.001095	0.1283	-3.45	PiNN-up		-0.678077	0.00101692	0.0267058	-31.7
SNOWBALL_012742_s_st	LOC100511711	islet cell autoantigen 1-like	6.875	5.804	4.755e-06	0.00193	2.1	Duroc-up		dps_miR_311_star_st	miR-311-3p	miR-310	AAGCUGGGGGAUGGGCAAUACU	2.117	3.041	0.003025	0.1976	-1.9	PiNN-up		-0.678015	0.00101842	0.0267199	-26.4
SNOWBALL_007681_s_st	ADAMTS20	ADAM metallopeptidase with thrombospondin type 1 motif, 20	6.031	5.327	8.733e-05	0.00524	1.63	Duroc-up		hsa_miR_4687_3p_st	miR-4687-3p		UGGCUGUUGGAGGGGGCAGGC	3.879	5.666	0.001095	0.1283	-3.45	PiNN-up		-0.677719	0.00102562	0.0267385	-37
SNOWBALL_046968_st	ZZEF1	ATPase, Ca++ transporting, ubiquitous	7.185	7.516	0.006444	0.0494	-1.26	PiNN-up		eca_miR_423_5p_st	miR-423-5p	miR-423	UGAGGGGCAGAGAGCGAGACUUU	3.169	2.202	0.001925	0.1637	1.95	Duroc-up		-0.676319	0.00106026	0.026961	-29.8
SNOWBALL_003021_st	MPDZ	multiple PDZ domain protein	7.408	7.016	0.0001435	0.0067	1.31	Duroc-up		hsa_miR_4787_5p_st	miR-4787-5p		GCGGGGGUGGCGGCGGCAUCCC	7.731	8.286	0.0001156	0.05267	-1.47	PiNN-up		-0.676235	0.00106237	0.026961	-33.7
SNOWBALL_015236_s_st	NKTR	natural killer-tumor recognition sequence	7.56	7.047	0.00023	0.00837	1.43	Duroc-up		rno_miR_667_star_st	miR-667-3p	miR-667	CGGUGCUGGUGGAGCAGUGAGCAC	3.618	4.72	0.00254	0.1799	-2.15	PiNN-up		-0.675961	0.00106926	0.0270065	-31.9
SNOWBALL_003021_st	MPDZ	multiple PDZ domain protein	7.408	7.016	0.0001435	0.0067	1.31	Duroc-up		hsa_miR_4687_3p_st	miR-4687-3p		UGGCUGUUGGAGGGGGCAGGC	3.879	5.666	0.001095	0.1283	-3.45	PiNN-up		-0.675161	0.00108963	0.0271552	-31.6
SNOWBALL_028676_st	LMAN1	Ssc_hash_S29976328 PDUts1109C03 Porcine testis cDNA library I Sus scrofa cDNA clone PDUts1109C03 5prime similar to homologue to gb	6.641	5.952	0.0003405	0.00998	1.61	Duroc-up		rno_miR_667_star_st	miR-667-3p	miR-667	CGGUGCUGGUGGAGCAGUGAGCAC	3.618	4.72	0.00254	0.1799	-2.15	PiNN-up		-0.675016	0.00109337	0.0271556	-31
SNOWBALL_036468_st	CCNT2	cyclin T2	6.545	5.796	0.001767	0.0236	1.68	Duroc-up		rno_miR_667_star_st	miR-667-3p	miR-667	CGGUGCUGGUGGAGCAGUGAGCAC	3.618	4.72	0.00254	0.1799	-2.15	PiNN-up		-0.674984	0.00109418	0.0271556	-31.3
SNOWBALL_033181_st	USP15	ubiquitin specific peptidase 15	7.968	7.107	6.103e-05	0.00439	1.82	Duroc-up		hsa_miR_4687_3p_st	miR-4687-3p		UGGCUGUUGGAGGGGGCAGGC	3.879	5.666	0.001095	0.1283	-3.45	PiNN-up		-0.674435	0.00110841	0.0272081	-27.4
SNOWBALL_009335_s_st	FUBP1	far upstream element (FUSE) binding protein 1	8.059	7.642	0.003175	0.0326	1.33	Duroc-up		hsa_miR_4687_3p_st	miR-4687-3p		UGGCUGUUGGAGGGGGCAGGC	3.879	5.666	0.001095	0.1283	-3.45	PiNN-up		-0.674391	0.00110956	0.0272108	-31.7
SNOWBALL_015548_st	HLTF	helicase-like transcription factor	5.966	5.165	9.514e-06	0.00221	1.74	Duroc-up		rno_miR_667_star_st	miR-667-3p	miR-667	CGGUGCUGGUGGAGCAGUGAGCAC	3.618	4.72	0.00254	0.1799	-2.15	PiNN-up		-0.673699	0.0011277	0.0273352	-35.2
SNOWBALL_024219_s_st	ZNF280B	PREDICTED: Sus scrofa similar to Suppressor of hairy wing homolog 2 (LOC100153096), mRNA	6.328	5.853	0.0008167	0.0155	1.39	Duroc-up		xtr_miR_133b_st	miR-133b	miR-133	UUGGUCCCCUUCAACCAGCUA	11.834	12.094	0.003087	0.1976	-1.2	PiNN-up		-0.67328	0.00113882	0.0273681	-30.3
SNOWBALL_017008_s_st	KIAA1279	KIAA1279	10.181	10.645	0.002716	0.0298	-1.38	PiNN-up		eca_miR_363_st	miR-363	miR-363	AAUUGCACGGUAUCCAUCUGUA	4.689	3.129	0.001109	0.1283	2.95	Duroc-up		-0.673088	0.00114395	0.0274066	-25.1
SNOWBALL_024819_s_st	ADD3	adducin 3 (gamma)	7.59	7.187	0.001128	0.0187	1.32	Duroc-up		hsa_miR_4687_3p_st	miR-4687-3p		UGGCUGUUGGAGGGGGCAGGC	3.879	5.666	0.001095	0.1283	-3.45	PiNN-up		-0.672898	0.00114903	0.0274521	-33.3
SNOWBALL_020157_s_st	DMD	dystrophin	10.466	9.647	3.176e-06	0.00186	1.76	Duroc-up		hsa_miR_4687_3p_st	miR-4687-3p		UGGCUGUUGGAGGGGGCAGGC	3.879	5.666	0.001095	0.1283	-3.45	PiNN-up		-0.672897	0.00114905	0.0274521	-26.2
SNOWBALL_037138_st	VGLL3	vestigial like 3 (Drosophila)	6.228	5.258	6.469e-06	0.00206	1.96	Duroc-up		hsa_miR_4787_5p_st	miR-4787-5p		GCGGGGGUGGCGGCGGCAUCCC	7.731	8.286	0.0001156	0.05267	-1.47	PiNN-up		-0.671418	0.00118934	0.0276847	-26.4
SNOWBALL_015573_st	USP13	ubiquitin specific peptidase 13 (isopeptidase T-3)	10.505	10.289	0.004369	0.039	1.16	Duroc-up		hsa_miR_4687_3p_st	miR-4687-3p		UGGCUGUUGGAGGGGGCAGGC	3.879	5.666	0.001095	0.1283	-3.45	PiNN-up		-0.671361	0.00119093	0.0276922	-36.5
SNOWBALL_017161_s_st	JMJD1C	jumonji domain containing 1C	7.795	7.078	0.0001151	0.00596	1.64	Duroc-up		hsa_miR_4787_5p_st	miR-4787-5p		GCGGGGGUGGCGGCGGCAUCCC	7.731	8.286	0.0001156	0.05267	-1.47	PiNN-up		-0.670143	0.00122502	0.0278698	-32.4
SNOWBALL_005714_st	WWP1	WW domain containing E3 ubiquitin protein ligase 1	10.945	10.436	0.0007532	0.015	1.42	Duroc-up		hsa_miR_4787_5p_st	miR-4787-5p		GCGGGGGUGGCGGCGGCAUCCC	7.731	8.286	0.0001156	0.05267	-1.47	PiNN-up		-0.670073	0.00122699	0.0278698	-34.5
SNOWBALL_013054_st	PRRC2C	proline-rich coiled-coil 2C	8.799	8.608	0.002058	0.0257	1.14	Duroc-up		rno_miR_667_star_st	miR-667-3p	miR-667	CGGUGCUGGUGGAGCAGUGAGCAC	3.618	4.72	0.00254	0.1799	-2.15	PiNN-up		-0.669936	0.00123089	0.0278698	-33
SNOWBALL_031733_st	LMBRD2	LMBR1 domain containing 2	5.698	5.07	0.0004584	0.0116	1.55	Duroc-up		gga_miR_1666_st	miR-1666		UAACGCCACGGGGCUGAGGCUG	1.719	2.652	0.001962	0.1637	-1.91	PiNN-up		-0.669415	0.00124579	0.0279881	-28
SNOWBALL_012459_st	KIAA1731	KIAA1731	5.423	5.079	0.0003473	0.01	1.27	Duroc-up		mmu_miR_877_st	miR-877-5p	miR-877	GUAGAGGAGAUGGCGCAGGG	2.665	3.68	0.002451	0.1799	-2.02	PiNN-up		-0.668887	0.00126103	0.0281122	-26
SNOWBALL_007756_st	WNK1	WNK lysine deficient protein kinase 1	9.545	9.333	0.004015	0.0373	1.16	Duroc-up		bhv1_miR_B3_st	miR-B3		CCACGGCGUGCUGAUGAUGG	2.209	3.316	0.003151	0.1976	-2.15	PiNN-up		-0.668681	0.00126701	0.02815	-28.5
SNOWBALL_004651_st	MAPK8IP3	mitogen-activated protein kinase 8 interacting protein 3	6.089	6.24	0.002476	0.0284	-1.11	PiNN-up		rno_miR_363_st	miR-363-5p	miR-363	AAUUGCACGGUAUCCAUCUGU	4.499	2.779	0.0003427	0.07399	3.29	Duroc-up		-0.668585	0.00126981	0.02815	-28.3
SNOWBALL_009137_st	EPB41	erythrocyte membrane protein band 4.1 (elliptocytosis 1, RH-linked)	8.719	8.387	0.00371	0.0356	1.26	Duroc-up		xtr_miR_133b_st	miR-133b	miR-133	UUGGUCCCCUUCAACCAGCUA	11.834	12.094	0.003087	0.1976	-1.2	PiNN-up		-0.668132	0.00128309	0.02825	-31.5
SNOWBALL_007110_st	KRT75	keratin 75	5.272	5.498	0.00171	0.0232	-1.17	PiNN-up		eca_miR_423_5p_st	miR-423-5p	miR-423	UGAGGGGCAGAGAGCGAGACUUU	3.169	2.202	0.001925	0.1637	1.95	Duroc-up		-0.668037	0.00128591	0.0282668	-30.4
SNOWBALL_003181_st	NFIB	nuclear factor I/B	8.849	8.408	0.002079	0.0258	1.36	Duroc-up		rno_miR_667_star_st	miR-667-3p	miR-667	CGGUGCUGGUGGAGCAGUGAGCAC	3.618	4.72	0.00254	0.1799	-2.15	PiNN-up		-0.667817	0.00129241	0.0283039	-31.8
SNOWBALL_008667_st	ANKRD13C	ankyrin repeat domain 13C	7.685	7.305	0.003833	0.0363	1.3	Duroc-up		rno_miR_667_star_st	miR-667-3p	miR-667	CGGUGCUGGUGGAGCAGUGAGCAC	3.618	4.72	0.00254	0.1799	-2.15	PiNN-up		-0.667637	0.00129776	0.02832	-27.7
SNOWBALL_030717_st	ZEB2	zinc finger E-box binding homeobox 2	6.668	5.986	0.0002469	0.00844	1.6	Duroc-up		hsa_miR_4787_5p_st	miR-4787-5p		GCGGGGGUGGCGGCGGCAUCCC	7.731	8.286	0.0001156	0.05267	-1.47	PiNN-up		-0.667306	0.00130763	0.0283653	-28
SNOWBALL_000316_s_st	LYST	lysosomal trafficking regulator	6.832	6.444	0.001049	0.0179	1.31	Duroc-up		xtr_miR_133b_st	miR-133b	miR-133	UUGGUCCCCUUCAACCAGCUA	11.834	12.094	0.003087	0.1976	-1.2	PiNN-up		-0.667222	0.00131013	0.028385	-26.9
SNOWBALL_003032_st	NIN	ninein (GSK3B interacting protein)	6.418	5.979	0.0009553	0.017	1.36	Duroc-up		hsa_miR_4787_5p_st	miR-4787-5p		GCGGGGGUGGCGGCGGCAUCCC	7.731	8.286	0.0001156	0.05267	-1.47	PiNN-up		-0.664893	0.00138153	0.0287247	-31.6
SNOWBALL_024945_s_st	PLCE1	PREDICTED: Sus scrofa similar to pancreas-enriched phospholipase C (LOC100152908), mRNA	5.576	5.088	0.0006243	0.0134	1.4	Duroc-up		xtr_miR_133b_st	miR-133b	miR-133	UUGGUCCCCUUCAACCAGCUA	11.834	12.094	0.003087	0.1976	-1.2	PiNN-up		-0.664379	0.00139773	0.028805	-28.8
SNOWBALL_009000_st	ZCCHC11	zinc finger, CCHC domain containing 11	9.182	8.29	3.692e-06	0.00186	1.86	Duroc-up		hsa_miR_4787_5p_st	miR-4787-5p		GCGGGGGUGGCGGCGGCAUCCC	7.731	8.286	0.0001156	0.05267	-1.47	PiNN-up		-0.66397	0.00141072	0.0288968	-34.6
SNOWBALL_020067_st	RPS6KA3	ribosomal protein S6 kinase, 90kDa, polypeptide 3	9.842	9.338	0.0001744	0.00748	1.42	Duroc-up		hsa_miR_4687_3p_st	miR-4687-3p		UGGCUGUUGGAGGGGGCAGGC	3.879	5.666	0.001095	0.1283	-3.45	PiNN-up		-0.663763	0.00141733	0.0289135	-28.5
SNOWBALL_023434_st	AR	PREDICTED: Sus scrofa hypothetical protein LOC100156251 (LOC100156251), mRNA	7.107	6.48	0.001265	0.0201	1.54	Duroc-up		hsa_miR_4787_5p_st	miR-4787-5p		GCGGGGGUGGCGGCGGCAUCCC	7.731	8.286	0.0001156	0.05267	-1.47	PiNN-up		-0.663041	0.00144062	0.0289803	-43.9
SNOWBALL_011803_st	SMARCA5	SWI/SNF related, matrix associated, actin dependent regulator of chromatin, subfamily a, member 5	7.187	6.72	1.924e-05	0.00286	1.38	Duroc-up		hsa_miR_4787_5p_st	miR-4787-5p		GCGGGGGUGGCGGCGGCAUCCC	7.731	8.286	0.0001156	0.05267	-1.47	PiNN-up		-0.662874	0.00144604	0.0290161	-44.6
SNOWBALL_014398_st	BPTF	bromodomain PHD finger transcription factor	8.161	7.678	0.0005192	0.0122	1.4	Duroc-up		hsa_miR_4687_3p_st	miR-4687-3p		UGGCUGUUGGAGGGGGCAGGC	3.879	5.666	0.001095	0.1283	-3.45	PiNN-up		-0.662687	0.00145214	0.0290682	-34.1
SNOWBALL_023434_st	AR	PREDICTED: Sus scrofa hypothetical protein LOC100156251 (LOC100156251), mRNA	7.107	6.48	0.001265	0.0201	1.54	Duroc-up		hsa_miR_4687_3p_st	miR-4687-3p		UGGCUGUUGGAGGGGGCAGGC	3.879	5.666	0.001095	0.1283	-3.45	PiNN-up		-0.662657	0.00145311	0.0290696	-32.8
SNOWBALL_033045_st	SMCHD1	structural maintenance of chromosomes flexible hinge domain containing 1	7.275	6.317	1.424e-05	0.00246	1.94	Duroc-up		rno_miR_667_star_st	miR-667-3p	miR-667	CGGUGCUGGUGGAGCAGUGAGCAC	3.618	4.72	0.00254	0.1799	-2.15	PiNN-up		-0.661831	0.00148034	0.0292056	-30.3
SNOWBALL_031085_st	SUV39H2	suppressor of variegation 3-9 homolog 2 (Drosophila)	4.723	3.992	0.0002317	0.00837	1.66	Duroc-up		gga_miR_1666_st	miR-1666		UAACGCCACGGGGCUGAGGCUG	1.719	2.652	0.001962	0.1637	-1.91	PiNN-up		-0.661244	0.00149995	0.0293327	-33.5
SNOWBALL_030376_st	WHSC1L1	Wolf-Hirschhorn syndrome candidate 1-like 1	7.531	7.114	0.0002421	0.00841	1.34	Duroc-up		rno_miR_667_star_st	miR-667-3p	miR-667	CGGUGCUGGUGGAGCAGUGAGCAC	3.618	4.72	0.00254	0.1799	-2.15	PiNN-up		-0.660945	0.00151002	0.029371	-30
SNOWBALL_023851_st	PRPF40A	PRP40 pre-mRNA processing factor 40 homolog A (S. cerevisiae)	7.648	6.894	1.278e-05	0.00245	1.69	Duroc-up		hsa_miR_4787_5p_st	miR-4787-5p		GCGGGGGUGGCGGCGGCAUCCC	7.731	8.286	0.0001156	0.05267	-1.47	PiNN-up		-0.660411	0.00152815	0.0294148	-27.4
SNOWBALL_018543_st	NLN	neurolysin (metallopeptidase M3 family)	5.965	5.485	0.001801	0.0238	1.39	Duroc-up		hsa_miR_4687_3p_st	miR-4687-3p		UGGCUGUUGGAGGGGGCAGGC	3.879	5.666	0.001095	0.1283	-3.45	PiNN-up		-0.66034	0.00153057	0.0294148	-32.6
SNOWBALL_033563_st	SEL1L	sel-1 suppressor of lin-12-like (C. elegans)	7.547	6.982	0.00161	0.0226	1.48	Duroc-up		rno_miR_667_star_st	miR-667-3p	miR-667	CGGUGCUGGUGGAGCAGUGAGCAC	3.618	4.72	0.00254	0.1799	-2.15	PiNN-up		-0.659713	0.0015521	0.0295321	-28.3
SNOWBALL_017161_s_st	JMJD1C	jumonji domain containing 1C	7.795	7.078	0.0001151	0.00596	1.64	Duroc-up		hsa_miR_4687_3p_st	miR-4687-3p		UGGCUGUUGGAGGGGGCAGGC	3.879	5.666	0.001095	0.1283	-3.45	PiNN-up		-0.659507	0.00155925	0.029582	-30.2
SNOWBALL_024945_s_st	PLCE1	PREDICTED: Sus scrofa similar to pancreas-enriched phospholipase C (LOC100152908), mRNA	5.576	5.088	0.0006243	0.0134	1.4	Duroc-up		xla_miR_133b_st	miR-133b	miR-133	UUGGUCCCCUUCAACCAGCUA	11.849	12.121	0.002809	0.1938	-1.21	PiNN-up		-0.65883	0.00158288	0.0296773	-28.8
SNOWBALL_019071_st	PLCB4	phospholipase C, beta 4	6.851	6.324	5.995e-05	0.00436	1.44	Duroc-up		hsa_miR_4787_5p_st	miR-4787-5p		GCGGGGGUGGCGGCGGCAUCCC	7.731	8.286	0.0001156	0.05267	-1.47	PiNN-up		-0.658807	0.00158366	0.0296773	-42.2
SNOWBALL_002285_st	ZNF292	zinc finger protein 292	7.498	6.712	6.487e-06	0.00206	1.72	Duroc-up		rno_miR_667_star_st	miR-667-3p	miR-667	CGGUGCUGGUGGAGCAGUGAGCAC	3.618	4.72	0.00254	0.1799	-2.15	PiNN-up		-0.657941	0.00161438	0.0298131	-25.8
SNOWBALL_006838_st	RIC8B	resistance to inhibitors of cholinesterase 8 homolog B (C. elegans)	7.691	7.369	0.003241	0.0331	1.25	Duroc-up		hsa_miR_4687_3p_st	miR-4687-3p		UGGCUGUUGGAGGGGGCAGGC	3.879	5.666	0.001095	0.1283	-3.45	PiNN-up		-0.657674	0.00162393	0.0298194	-27.6
SNOWBALL_028282_st	MAP3K2	mitogen-activated protein kinase kinase kinase 2	5.551	5.15	0.004974	0.0421	1.32	Duroc-up		hsa_miR_4687_3p_st	miR-4687-3p		UGGCUGUUGGAGGGGGCAGGC	3.879	5.666	0.001095	0.1283	-3.45	PiNN-up		-0.657569	0.0016277	0.0298476	-27.7
SNOWBALL_004308_s_st	LOC100511498	7SK snRNA methylphosphate capping enzyme-like	6.544	6.865	8.456e-06	0.00218	-1.25	PiNN-up		xtr_miR_363_3p_st	miR-363-3p	miR-363	AAUUGCACGGUAUCCAUCUGU	4.563	2.946	0.002092	0.1668	3.07	Duroc-up		-0.657266	0.00163862	0.0298872	-25.1
SNOWBALL_000828_st	ARFGEF1	ADP-ribosylation factor guanine nucleotide-exchange factor 1(brefeldin A-inhibited)	7.325	6.786	0.0001751	0.00748	1.45	Duroc-up		hsa_miR_4687_3p_st	miR-4687-3p		UGGCUGUUGGAGGGGGCAGGC	3.879	5.666	0.001095	0.1283	-3.45	PiNN-up		-0.656728	0.00165819	0.0300463	-28.6
SNOWBALL_004651_st	MAPK8IP3	mitogen-activated protein kinase 8 interacting protein 3	6.089	6.24	0.002476	0.0284	-1.11	PiNN-up		eca_miR_363_st	miR-363	miR-363	AAUUGCACGGUAUCCAUCUGUA	4.689	3.129	0.001109	0.1283	2.95	Duroc-up		-0.656187	0.00167807	0.0301279	-29
SNOWBALL_012512_st	CACNA2D1	calcium channel, voltage-dependent, alpha 2/delta subunit 1	11.093	10.373	9.528e-06	0.00221	1.65	Duroc-up		hsa_miR_4687_3p_st	miR-4687-3p		UGGCUGUUGGAGGGGGCAGGC	3.879	5.666	0.001095	0.1283	-3.45	PiNN-up		-0.656075	0.0016822	0.0301279	-26.6
SNOWBALL_018799_st	CLINT1	clathrin interactor 1	9.708	9.203	7.029e-05	0.00471	1.42	Duroc-up		rno_miR_667_star_st	miR-667-3p	miR-667	CGGUGCUGGUGGAGCAGUGAGCAC	3.618	4.72	0.00254	0.1799	-2.15	PiNN-up		-0.655576	0.00170071	0.0301882	-32.5
SNOWBALL_003313_st	PIGN	phosphatidylinositol glycan anchor biosynthesis, class N	7.011	6.723	0.002314	0.0273	1.22	Duroc-up		rno_miR_877_st	miR-877	miR-877	GUAGAGGAGAUGGCGCAGGG	2.594	3.86	0.001793	0.1637	-2.4	PiNN-up		-0.654767	0.00173113	0.0303108	-27.7
SNOWBALL_016182_st	BBX	bobby sox homolog (Drosophila)	7.004	6.462	5.62e-05	0.00419	1.46	Duroc-up		rno_miR_667_star_st	miR-667-3p	miR-667	CGGUGCUGGUGGAGCAGUGAGCAC	3.618	4.72	0.00254	0.1799	-2.15	PiNN-up		-0.654471	0.00174237	0.0303415	-29.4
SNOWBALL_002285_st	ZNF292	zinc finger protein 292	7.498	6.712	6.487e-06	0.00206	1.72	Duroc-up		hsa_miR_4787_5p_st	miR-4787-5p		GCGGGGGUGGCGGCGGCAUCCC	7.731	8.286	0.0001156	0.05267	-1.47	PiNN-up		-0.654376	0.001746	0.0303636	-33.5
SNOWBALL_024490_st	JMJD1C	jumonji domain containing 1C	7.759	7.013	2.245e-05	0.00295	1.68	Duroc-up		hsa_miR_4787_5p_st	miR-4787-5p		GCGGGGGUGGCGGCGGCAUCCC	7.731	8.286	0.0001156	0.05267	-1.47	PiNN-up		-0.653983	0.00176105	0.0304501	-32.4
SNOWBALL_017886_s_st	TLK1	tousled-like kinase 1	6.697	6.237	0.0004567	0.0116	1.38	Duroc-up		hsa_miR_4787_5p_st	miR-4787-5p		GCGGGGGUGGCGGCGGCAUCCC	7.731	8.286	0.0001156	0.05267	-1.47	PiNN-up		-0.653397	0.00178366	0.03059	-30.7
SNOWBALL_020241_st	AR	androgen receptor	6.965	6.502	0.001123	0.0187	1.38	Duroc-up		hsa_miR_4687_3p_st	miR-4687-3p		UGGCUGUUGGAGGGGGCAGGC	3.879	5.666	0.001095	0.1283	-3.45	PiNN-up		-0.653343	0.00178579	0.03059	-32.8
SNOWBALL_025848_st	CNIH	cornichon homolog (Drosophila)	5.575	5.179	0.001508	0.0217	1.32	Duroc-up		hsa_miR_4687_3p_st	miR-4687-3p		UGGCUGUUGGAGGGGGCAGGC	3.879	5.666	0.001095	0.1283	-3.45	PiNN-up		-0.653275	0.0017884	0.0305976	-34.2
SNOWBALL_005427_st	APLF	aprataxin and PNKP like factor	6.572	5.839	3.144e-06	0.00186	1.66	Duroc-up		hsa_miR_4787_5p_st	miR-4787-5p		GCGGGGGUGGCGGCGGCAUCCC	7.731	8.286	0.0001156	0.05267	-1.47	PiNN-up		-0.651971	0.00183978	0.0307279	-38.2
SNOWBALL_002386_st	TCF4	transcription factor 4	7.926	7.587	0.00203	0.0255	1.27	Duroc-up		hsa_miR_4687_3p_st	miR-4687-3p		UGGCUGUUGGAGGGGGCAGGC	3.879	5.666	0.001095	0.1283	-3.45	PiNN-up		-0.651059	0.00187642	0.0308745	-38.3
SNOWBALL_000791_s_st	RAD21	RAD21 homolog (S. pombe)	7.379	6.931	0.0004063	0.0107	1.36	Duroc-up		rno_miR_667_star_st	miR-667-3p	miR-667	CGGUGCUGGUGGAGCAGUGAGCAC	3.618	4.72	0.00254	0.1799	-2.15	PiNN-up		-0.650729	0.00188985	0.030946	-33.8
SNOWBALL_029948_st	NFIA	Ssc_hash_S23693254 1100140 MARC 4PIG Sus scrofa cDNA 5prime, mRNA sequence /clone_end=5prime /gb=DN104353 /gi=59778326 /ug=Ssc.23178 /len=835	8.26	7.562	0.0002014	0.00787	1.62	Duroc-up		hsa_miR_4787_5p_st	miR-4787-5p		GCGGGGGUGGCGGCGGCAUCCC	7.731	8.286	0.0001156	0.05267	-1.47	PiNN-up		-0.650197	0.00191161	0.0310216	-30
SNOWBALL_024603_st	PCGF5	PREDICTED: Sus scrofa similar to polycomb group ring finger 5 (LOC100154083), mRNA	6.493	5.932	1.07e-05	0.00235	1.48	Duroc-up		xla_miR_133b_st	miR-133b	miR-133	UUGGUCCCCUUCAACCAGCUA	11.849	12.121	0.002809	0.1938	-1.21	PiNN-up		-0.649601	0.00193628	0.0311183	-26.3
SNOWBALL_020157_s_st	DMD	dystrophin	10.466	9.647	3.176e-06	0.00186	1.76	Duroc-up		hsa_miR_4787_5p_st	miR-4787-5p		GCGGGGGUGGCGGCGGCAUCCC	7.731	8.286	0.0001156	0.05267	-1.47	PiNN-up		-0.649168	0.00195438	0.0311696	-29.6
SNOWBALL_024219_s_st	ZNF280B	PREDICTED: Sus scrofa similar to Suppressor of hairy wing homolog 2 (LOC100153096), mRNA	6.328	5.853	0.0008167	0.0155	1.39	Duroc-up		xla_miR_133b_st	miR-133b	miR-133	UUGGUCCCCUUCAACCAGCUA	11.849	12.121	0.002809	0.1938	-1.21	PiNN-up		-0.648867	0.00196704	0.0312179	-30.3
SNOWBALL_006836_st	GTPBP1	GTP binding protein 1	6.843	7.084	0.0002807	0.00898	-1.18	PiNN-up		xtr_miR_363_3p_st	miR-363-3p	miR-363	AAUUGCACGGUAUCCAUCUGU	4.563	2.946	0.002092	0.1668	3.07	Duroc-up		-0.64878	0.0019707	0.0312323	-25.5
SNOWBALL_018593_st	NIPBL	Nipped-B homolog (Drosophila)	7.589	6.867	8.384e-06	0.00218	1.65	Duroc-up		hsa_miR_4687_3p_st	miR-4687-3p		UGGCUGUUGGAGGGGGCAGGC	3.879	5.666	0.001095	0.1283	-3.45	PiNN-up		-0.648685	0.00197469	0.0312466	-26.6
SNOWBALL_015200_st	CMTM6	CKLF-like MARVEL transmembrane domain containing 6	6.505	6.184	0.001686	0.0231	1.25	Duroc-up		hsa_miR_4687_3p_st	miR-4687-3p		UGGCUGUUGGAGGGGGCAGGC	3.879	5.666	0.001095	0.1283	-3.45	PiNN-up		-0.648305	0.00199085	0.0313333	-30.2
SNOWBALL_003268_st	DDHD1	DDHD domain containing 1	6.301	5.875	0.001587	0.0224	1.34	Duroc-up		xtr_miR_133b_st	miR-133b	miR-133	UUGGUCCCCUUCAACCAGCUA	11.834	12.094	0.003087	0.1976	-1.2	PiNN-up		-0.64741	0.00202923	0.0314608	-30.5
SNOWBALL_026577_st	PRRC2C	proline-rich coiled-coil 2C	8.428	7.823	0.0001187	0.00604	1.52	Duroc-up		hsa_miR_4687_3p_st	miR-4687-3p		UGGCUGUUGGAGGGGGCAGGC	3.879	5.666	0.001095	0.1283	-3.45	PiNN-up		-0.647057	0.00204457	0.0314751	-31.7
SNOWBALL_003276_st	SNAPC1	small nuclear RNA activating complex, polypeptide 1, 43kDa	6.321	5.937	0.004304	0.0386	1.31	Duroc-up		xtr_miR_133b_st	miR-133b	miR-133	UUGGUCCCCUUCAACCAGCUA	11.834	12.094	0.003087	0.1976	-1.2	PiNN-up		-0.645064	0.00213287	0.0318502	-26.7
SNOWBALL_045012_st	ZHX1	zinc fingers and homeoboxes protein 1-like	5.707	4.875	5.076e-06	0.00197	1.78	Duroc-up		hsa_miR_4787_5p_st	miR-4787-5p		GCGGGGGUGGCGGCGGCAUCCC	7.731	8.286	0.0001156	0.05267	-1.47	PiNN-up		-0.644962	0.00213751	0.0318623	-39.4
SNOWBALL_019071_st	PLCB4	phospholipase C, beta 4	6.851	6.324	5.995e-05	0.00436	1.44	Duroc-up		hsa_miR_4687_3p_st	miR-4687-3p		UGGCUGUUGGAGGGGGCAGGC	3.879	5.666	0.001095	0.1283	-3.45	PiNN-up		-0.644934	0.00213875	0.0318623	-33.5
SNOWBALL_018357_st	CAB39	calcium binding protein 39	8.681	8.388	0.0004533	0.0116	1.22	Duroc-up		xtr_miR_133b_st	miR-133b	miR-133	UUGGUCCCCUUCAACCAGCUA	11.834	12.094	0.003087	0.1976	-1.2	PiNN-up		-0.644144	0.00217473	0.0320089	-29.4
SNOWBALL_007516_st	ADAMTS20	ADAM metallopeptidase with thrombospondin type 1 motif, 20	6.441	5.776	0.0001223	0.00613	1.58	Duroc-up		hsa_miR_4787_5p_st	miR-4787-5p		GCGGGGGUGGCGGCGGCAUCCC	7.731	8.286	0.0001156	0.05267	-1.47	PiNN-up		-0.643192	0.00221873	0.032229	-35.1
SNOWBALL_026469_st	ZNF638	zinc finger protein 638	8.849	8.387	0.003598	0.0351	1.38	Duroc-up		hsa_miR_4687_3p_st	miR-4687-3p		UGGCUGUUGGAGGGGGCAGGC	3.879	5.666	0.001095	0.1283	-3.45	PiNN-up		-0.643107	0.00222272	0.0322453	-29.2
SNOWBALL_007808_st	KIF21A	kinesin family member 21A	5.564	5.005	5.224e-05	0.00407	1.47	Duroc-up		hsa_miR_4687_3p_st	miR-4687-3p		UGGCUGUUGGAGGGGGCAGGC	3.879	5.666	0.001095	0.1283	-3.45	PiNN-up		-0.642488	0.00225174	0.0323118	-29.8
SNOWBALL_016209_st	OPA1	optic atrophy 1 (autosomal dominant)	7.599	7.114	0.0003756	0.0105	1.4	Duroc-up		rno_miR_667_star_st	miR-667-3p	miR-667	CGGUGCUGGUGGAGCAGUGAGCAC	3.618	4.72	0.00254	0.1799	-2.15	PiNN-up		-0.64187	0.00228109	0.0324077	-29.7
SNOWBALL_042457_st	ZC3H12C	zinc finger CCCH-type containing 12C	5.912	5.613	0.001177	0.0192	1.23	Duroc-up		rno_miR_667_star_st	miR-667-3p	miR-667	CGGUGCUGGUGGAGCAGUGAGCAC	3.618	4.72	0.00254	0.1799	-2.15	PiNN-up		-0.641277	0.0023095	0.0324673	-31.8
SNOWBALL_023065_s_st	RSF1	remodeling and spacing factor 1	6.681	6.099	0.000368	0.0103	1.5	Duroc-up		hsa_miR_4787_5p_st	miR-4787-5p		GCGGGGGUGGCGGCGGCAUCCC	7.731	8.286	0.0001156	0.05267	-1.47	PiNN-up		-0.641089	0.00231857	0.0324673	-35.2
SNOWBALL_002358_s_st	NT5E	5 nucleotidase, ecto	6.045	6.339	0.003851	0.0364	-1.23	PiNN-up		rno_miR_363_st	miR-363-5p	miR-363	AAUUGCACGGUAUCCAUCUGU	4.499	2.779	0.0003427	0.07399	3.29	Duroc-up		-0.64078	0.00233356	0.0325225	-26
SNOWBALL_015695_st	CAND2	cullin-associated and neddylation-dissociated 2 (putative)	8.321	8.552	0.002332	0.0275	-1.17	PiNN-up		xtr_miR_363_3p_st	miR-363-3p	miR-363	AAUUGCACGGUAUCCAUCUGU	4.563	2.946	0.002092	0.1668	3.07	Duroc-up		-0.640725	0.00233625	0.0325267	-28.5
SNOWBALL_015695_st	CAND2	cullin-associated and neddylation-dissociated 2 (putative)	8.321	8.552	0.002332	0.0275	-1.17	PiNN-up		eca_miR_363_st	miR-363	miR-363	AAUUGCACGGUAUCCAUCUGUA	4.689	3.129	0.001109	0.1283	2.95	Duroc-up		-0.640492	0.0023476	0.0326091	-29.2
SNOWBALL_002358_s_st	NT5E	5 nucleotidase, ecto	6.045	6.339	0.003851	0.0364	-1.23	PiNN-up		xtr_miR_363_3p_st	miR-363-3p	miR-363	AAUUGCACGGUAUCCAUCUGU	4.563	2.946	0.002092	0.1668	3.07	Duroc-up		-0.640275	0.00235825	0.0326377	-26
SNOWBALL_002510_st	SMAD4	SMAD family member 4	8.5	8.043	0.0007347	0.0147	1.37	Duroc-up		mmu_miR_877_st	miR-877-5p	miR-877	GUAGAGGAGAUGGCGCAGGG	2.665	3.68	0.002451	0.1799	-2.02	PiNN-up		-0.63985	0.00237918	0.0327084	-29.2
SNOWBALL_002897_st	TRPM7	transient receptor potential cation channel, subfamily M, member 7	7.615	6.976	8.109e-05	0.00505	1.56	Duroc-up		rno_miR_667_star_st	miR-667-3p	miR-667	CGGUGCUGGUGGAGCAGUGAGCAC	3.618	4.72	0.00254	0.1799	-2.15	PiNN-up		-0.639526	0.00239524	0.0327508	-25.7
SNOWBALL_014006_st	MBNL2	muscleblind-like 2 (Drosophila)	9.876	9.464	0.0001651	0.00724	1.33	Duroc-up		hsa_miR_4787_5p_st	miR-4787-5p		GCGGGGGUGGCGGCGGCAUCCC	7.731	8.286	0.0001156	0.05267	-1.47	PiNN-up		-0.639256	0.00240866	0.0327974	-38.3
SNOWBALL_019899_st	MDFIC	MyoD family inhibitor domain containing	6.354	5.869	0.001947	0.0251	1.4	Duroc-up		hsa_miR_4787_5p_st	miR-4787-5p		GCGGGGGUGGCGGCGGCAUCCC	7.731	8.286	0.0001156	0.05267	-1.47	PiNN-up		-0.639254	0.00240874	0.0327974	-33.5
SNOWBALL_005789_st	RAD54B	DNA repair and recombination protein RAD54B-like	5.532	4.815	0.0006501	0.0137	1.64	Duroc-up		xtr_miR_133b_st	miR-133b	miR-133	UUGGUCCCCUUCAACCAGCUA	11.834	12.094	0.003087	0.1976	-1.2	PiNN-up		-0.638391	0.00245215	0.0329791	-28.1
SNOWBALL_038001_st	FAM126A	family with sequence similarity 126, member A	5.599	5.283	0.006317	0.049	1.24	Duroc-up		xtr_miR_133b_st	miR-133b	miR-133	UUGGUCCCCUUCAACCAGCUA	11.834	12.094	0.003087	0.1976	-1.2	PiNN-up		-0.638228	0.00246045	0.0329909	-26.8
SNOWBALL_033045_st	SMCHD1	structural maintenance of chromosomes flexible hinge domain containing 1	7.275	6.317	1.424e-05	0.00246	1.94	Duroc-up		hsa_miR_4787_5p_st	miR-4787-5p		GCGGGGGUGGCGGCGGCAUCCC	7.731	8.286	0.0001156	0.05267	-1.47	PiNN-up		-0.638115	0.00246621	0.033014	-32.6
SNOWBALL_014087_st	TMTC4	transmembrane and tetratricopeptide repeat containing 4	6.369	5.506	0.0001858	0.00763	1.82	Duroc-up		xla_miR_133b_st	miR-133b	miR-133	UUGGUCCCCUUCAACCAGCUA	11.849	12.121	0.002809	0.1938	-1.21	PiNN-up		-0.637934	0.00247541	0.0330492	-26.7
SNOWBALL_047373_s_st	NFIA	nuclear factor I/A	7.375	6.931	1.161e-05	0.00242	1.36	Duroc-up		hsa_miR_4787_5p_st	miR-4787-5p		GCGGGGGUGGCGGCGGCAUCCC	7.731	8.286	0.0001156	0.05267	-1.47	PiNN-up		-0.637741	0.00248532	0.0330687	-30
SNOWBALL_010921_st	PAPOLA	poly(A) polymerase alpha	8.46	8.004	0.0002394	0.00838	1.37	Duroc-up		xtr_miR_133b_st	miR-133b	miR-133	UUGGUCCCCUUCAACCAGCUA	11.834	12.094	0.003087	0.1976	-1.2	PiNN-up		-0.637245	0.00251084	0.0331328	-26.6
SNOWBALL_017371_st	FAM175B	family with sequence similarity 175, member B	5.802	5.401	0.005124	0.0429	1.32	Duroc-up		hsa_miR_4787_5p_st	miR-4787-5p		GCGGGGGUGGCGGCGGCAUCCC	7.731	8.286	0.0001156	0.05267	-1.47	PiNN-up		-0.636218	0.00256439	0.0333317	-32.5
SNOWBALL_005338_st	PREPL	prolyl endopeptidase-like	7.643	7.139	0.0002444	0.00842	1.42	Duroc-up		hsa_miR_4687_3p_st	miR-4687-3p		UGGCUGUUGGAGGGGGCAGGC	3.879	5.666	0.001095	0.1283	-3.45	PiNN-up		-0.636122	0.00256944	0.0333463	-27.7
SNOWBALL_010688_st	ZC3H14	zinc finger CCCH-type containing 14	7.304	6.991	0.003434	0.0342	1.24	Duroc-up		rno_miR_667_star_st	miR-667-3p	miR-667	CGGUGCUGGUGGAGCAGUGAGCAC	3.618	4.72	0.00254	0.1799	-2.15	PiNN-up		-0.635858	0.00258336	0.0333962	-33.2
SNOWBALL_023812_s_st	PLCB4	PREDICTED: Sus scrofa similar to phospholipase C beta 4 (LOC100153085), partial mRNA	6.625	5.975	0.002085	0.0258	1.57	Duroc-up		hsa_miR_4787_5p_st	miR-4787-5p		GCGGGGGUGGCGGCGGCAUCCC	7.731	8.286	0.0001156	0.05267	-1.47	PiNN-up		-0.635112	0.0026231	0.0335624	-42.2
SNOWBALL_018225_st	CALCRL	calcitonin receptor-like	7.905	7.402	0.000451	0.0115	1.42	Duroc-up		hsa_miR_4687_3p_st	miR-4687-3p		UGGCUGUUGGAGGGGGCAGGC	3.879	5.666	0.001095	0.1283	-3.45	PiNN-up		-0.634893	0.0026349	0.0335984	-27.7
SNOWBALL_018357_st	CAB39	calcium binding protein 39	8.681	8.388	0.0004533	0.0116	1.22	Duroc-up		xla_miR_133b_st	miR-133b	miR-133	UUGGUCCCCUUCAACCAGCUA	11.849	12.121	0.002809	0.1938	-1.21	PiNN-up		-0.634811	0.00263929	0.0336101	-29.4
SNOWBALL_011069_st	ZNF839	zinc finger protein 839	6.254	6.501	0.001427	0.0213	-1.19	PiNN-up		eca_miR_423_5p_st	miR-423-5p	miR-423	UGAGGGGCAGAGAGCGAGACUUU	3.169	2.202	0.001925	0.1637	1.95	Duroc-up		-0.634285	0.00266775	0.0337307	-33
SNOWBALL_002562_st	FILIP1	filamin A interacting protein 1	9.191	8.331	0.0001046	0.00577	1.82	Duroc-up		hsa_miR_4687_3p_st	miR-4687-3p		UGGCUGUUGGAGGGGGCAGGC	3.879	5.666	0.001095	0.1283	-3.45	PiNN-up		-0.634118	0.00267685	0.0337557	-42.3
SNOWBALL_010921_st	PAPOLA	poly(A) polymerase alpha	8.46	8.004	0.0002394	0.00838	1.37	Duroc-up		hsa_miR_4687_3p_st	miR-4687-3p		UGGCUGUUGGAGGGGGCAGGC	3.879	5.666	0.001095	0.1283	-3.45	PiNN-up		-0.633936	0.00268676	0.0337635	-30.5
SNOWBALL_003366_st	GGTA1	N-acetyllactosaminide alpha-1,3-galactosyltransferase (EC 2.4.1.87)(UDP-galactose:beta-D-galactosyl-1,4-N-acetyl-D-glucosaminide alpha-1,3-galactosyltransferase)(Galactosyltransferase) [Source:UniProtKB/Swiss-Prot;Acc:P50127]	7.086	6.387	4.921e-06	0.00195	1.62	Duroc-up		hsa_miR_4687_3p_st	miR-4687-3p		UGGCUGUUGGAGGGGGCAGGC	3.879	5.666	0.001095	0.1283	-3.45	PiNN-up		-0.633865	0.00269065	0.0337635	-33.6
SNOWBALL_010657_st	TRIP11	thyroid hormone receptor interactor 11	7.023	6.443	0.002583	0.0289	1.49	Duroc-up		hsa_miR_4787_5p_st	miR-4787-5p		GCGGGGGUGGCGGCGGCAUCCC	7.731	8.286	0.0001156	0.05267	-1.47	PiNN-up		-0.633611	0.00270458	0.0338035	-42.9
SNOWBALL_009247_st	ZNF643	zinc finger protein 643	5.228	4.875	0.002744	0.0301	1.28	Duroc-up		hsa_miR_4687_3p_st	miR-4687-3p		UGGCUGUUGGAGGGGGCAGGC	3.879	5.666	0.001095	0.1283	-3.45	PiNN-up		-0.633166	0.00272915	0.0338661	-32.4
SNOWBALL_007189_st	RECQL	RecQ protein-like (DNA helicase Q1-like)	5.353	4.711	0.0001261	0.00619	1.56	Duroc-up		hsa_miR_4687_3p_st	miR-4687-3p		UGGCUGUUGGAGGGGGCAGGC	3.879	5.666	0.001095	0.1283	-3.45	PiNN-up		-0.633111	0.00273224	0.0338814	-30.8
SNOWBALL_023150_st	XBP1	Sus scrofa X-box-binding protein 1 (XBP1) mRNA, complete cds, alternatively spliced	7.58	7.267	0.006348	0.049	1.24	Duroc-up		gga_miR_1666_st	miR-1666		UAACGCCACGGGGCUGAGGCUG	1.719	2.652	0.001962	0.1637	-1.91	PiNN-up		-0.632792	0.00274997	0.0339339	-35.6
SNOWBALL_007173_st	LGR5	leucine-rich repeat containing G protein-coupled receptor 5	6.245	5.883	0.00512	0.0429	1.29	Duroc-up		hsa_miR_4687_3p_st	miR-4687-3p		UGGCUGUUGGAGGGGGCAGGC	3.879	5.666	0.001095	0.1283	-3.45	PiNN-up		-0.632762	0.00275165	0.0339339	-32.4
SNOWBALL_010150_st	SLC8A3	solute carrier family 8 (sodium/calcium exchanger), member 3	8.238	7.746	9.41e-05	0.00543	1.41	Duroc-up		hsa_miR_4687_3p_st	miR-4687-3p		UGGCUGUUGGAGGGGGCAGGC	3.879	5.666	0.001095	0.1283	-3.45	PiNN-up		-0.632532	0.0027645	0.0339616	-37
SNOWBALL_039469_st	ABL2	v-abl Abelson murine leukemia viral oncogene homolog 2	4.004	3.408	0.005552	0.0451	1.51	Duroc-up		rno_miR_667_star_st	miR-667-3p	miR-667	CGGUGCUGGUGGAGCAGUGAGCAC	3.618	4.72	0.00254	0.1799	-2.15	PiNN-up		-0.632331	0.00277578	0.0340066	-32.8
SNOWBALL_028515_st	ZNF24	zinc finger protein 24	4.875	4.619	0.00584	0.0467	1.19	Duroc-up		hsa_miR_4687_3p_st	miR-4687-3p		UGGCUGUUGGAGGGGGCAGGC	3.879	5.666	0.001095	0.1283	-3.45	PiNN-up		-0.632183	0.00278409	0.0340373	-30.7
SNOWBALL_002985_st	ATP8B1	ATPase, aminophospholipid transporter, class I, type 8B, member 1	5.807	5.401	0.00366	0.0353	1.33	Duroc-up		hsa_miR_4687_3p_st	miR-4687-3p		UGGCUGUUGGAGGGGGCAGGC	3.879	5.666	0.001095	0.1283	-3.45	PiNN-up		-0.631992	0.00279489	0.034058	-32.2
SNOWBALL_002608_st	USP45	ubiquitin specific peptidase 45	7.031	6.312	3.898e-05	0.0037	1.65	Duroc-up		xtr_miR_133b_st	miR-133b	miR-133	UUGGUCCCCUUCAACCAGCUA	11.834	12.094	0.003087	0.1976	-1.2	PiNN-up		-0.631847	0.00280307	0.034058	-28.3
SNOWBALL_003655_st	RFK	riboflavin kinase-like	5.891	5.416	0.0009095	0.0166	1.39	Duroc-up		hsa_miR_4787_5p_st	miR-4787-5p		GCGGGGGUGGCGGCGGCAUCCC	7.731	8.286	0.0001156	0.05267	-1.47	PiNN-up		-0.631102	0.00284556	0.0342257	-39.3
SNOWBALL_007125_st	TMBIM4	transmembrane BAX inhibitor motif containing 4	6.977	6.506	0.003876	0.0365	1.39	Duroc-up		hsa_miR_4787_5p_st	miR-4787-5p		GCGGGGGUGGCGGCGGCAUCCC	7.731	8.286	0.0001156	0.05267	-1.47	PiNN-up		-0.630967	0.00285332	0.0342645	-38.3
SNOWBALL_025441_st	ATXN1	ataxin 1	5.661	6.116	0.0004016	0.0107	-1.37	PiNN-up		eca_miR_423_5p_st	miR-423-5p	miR-423	UGAGGGGCAGAGAGCGAGACUUU	3.169	2.202	0.001925	0.1637	1.95	Duroc-up		-0.630603	0.00287427	0.034318	-27.3
SNOWBALL_005937_st	CHD7	chromodomain helicase DNA binding protein 7	7.003	6.695	0.001308	0.0204	1.24	Duroc-up		xtr_miR_133b_st	miR-133b	miR-133	UUGGUCCCCUUCAACCAGCUA	11.834	12.094	0.003087	0.1976	-1.2	PiNN-up		-0.630563	0.00287662	0.0343322	-26.6
SNOWBALL_002897_st	TRPM7	transient receptor potential cation channel, subfamily M, member 7	7.615	6.976	8.109e-05	0.00505	1.56	Duroc-up		hsa_miR_4687_3p_st	miR-4687-3p		UGGCUGUUGGAGGGGGCAGGC	3.879	5.666	0.001095	0.1283	-3.45	PiNN-up		-0.629952	0.00291216	0.0344385	-28.1
SNOWBALL_016182_st	BBX	bobby sox homolog (Drosophila)	7.004	6.462	5.62e-05	0.00419	1.46	Duroc-up		hsa_miR_4787_5p_st	miR-4787-5p		GCGGGGGUGGCGGCGGCAUCCC	7.731	8.286	0.0001156	0.05267	-1.47	PiNN-up		-0.629358	0.00294707	0.034559	-34.6
SNOWBALL_002440_st	IBTK	inhibitor of Bruton agammaglobulinemia tyrosine kinase	6.924	6.419	0.0002735	0.00891	1.42	Duroc-up		rno_miR_667_star_st	miR-667-3p	miR-667	CGGUGCUGGUGGAGCAGUGAGCAC	3.618	4.72	0.00254	0.1799	-2.15	PiNN-up		-0.629092	0.00296282	0.0346154	-30.7
SNOWBALL_010391_st	GTF2A1	general transcription factor IIA, 1, 19/37kDa	6.77	6.336	0.001232	0.0197	1.35	Duroc-up		hsa_miR_4687_3p_st	miR-4687-3p		UGGCUGUUGGAGGGGGCAGGC	3.879	5.666	0.001095	0.1283	-3.45	PiNN-up		-0.629043	0.00296573	0.0346202	-31.6
SNOWBALL_003876_st	DCAF10	DDB1 and CUL4 associated factor 10	7.463	7.088	2.015e-05	0.00288	1.3	Duroc-up		rno_miR_877_st	miR-877	miR-877	GUAGAGGAGAUGGCGCAGGG	2.594	3.86	0.001793	0.1637	-2.4	PiNN-up		-0.628787	0.00298093	0.034663	-29.3
SNOWBALL_024596_st	IDE	insulin-degrading enzyme	8.625	8.226	0.003862	0.0364	1.32	Duroc-up		rno_miR_667_star_st	miR-667-3p	miR-667	CGGUGCUGGUGGAGCAGUGAGCAC	3.618	4.72	0.00254	0.1799	-2.15	PiNN-up		-0.628692	0.00298659	0.0346681	-32.2
SNOWBALL_043944_st	PKP1	plakophilin 1 (ectodermal dysplasia/skin fragility syndrome)	4.523	4.768	0.003654	0.0353	-1.18	PiNN-up		rno_miR_363_st	miR-363-5p	miR-363	AAUUGCACGGUAUCCAUCUGU	4.499	2.779	0.0003427	0.07399	3.29	Duroc-up		-0.628212	0.00301538	0.0347384	-27.4
SNOWBALL_018048_st	AGPS	alkylglycerone phosphate synthase	8.029	7.43	0.000322	0.00973	1.51	Duroc-up		rno_miR_667_star_st	miR-667-3p	miR-667	CGGUGCUGGUGGAGCAGUGAGCAC	3.618	4.72	0.00254	0.1799	-2.15	PiNN-up		-0.628187	0.00301689	0.0347411	-27.5
SNOWBALL_027558_st	PRUNE2	prune homolog 2 (Drosophila)	6.8	6.026	0.001796	0.0238	1.71	Duroc-up		rno_miR_667_star_st	miR-667-3p	miR-667	CGGUGCUGGUGGAGCAGUGAGCAC	3.618	4.72	0.00254	0.1799	-2.15	PiNN-up		-0.627898	0.00303434	0.0348006	-35
SNOWBALL_015667_st	ATR	ataxia telangiectasia and Rad3 related	5.917	5.359	0.0001578	0.00709	1.47	Duroc-up		hsa_miR_4687_3p_st	miR-4687-3p		UGGCUGUUGGAGGGGGCAGGC	3.879	5.666	0.001095	0.1283	-3.45	PiNN-up		-0.627374	0.00306618	0.0349316	-27.9
SNOWBALL_010066_st	KLHL31	kelch-like 31 (Drosophila)	11.033	10.848	0.001923	0.0249	1.14	Duroc-up		hsa_miR_4687_3p_st	miR-4687-3p		UGGCUGUUGGAGGGGGCAGGC	3.879	5.666	0.001095	0.1283	-3.45	PiNN-up		-0.627227	0.00307516	0.0349797	-30.1
SNOWBALL_017680_st	CCNT2	cyclin T2	7.004	6.504	0.0001095	0.00586	1.41	Duroc-up		rno_miR_667_star_st	miR-667-3p	miR-667	CGGUGCUGGUGGAGCAGUGAGCAC	3.618	4.72	0.00254	0.1799	-2.15	PiNN-up		-0.627143	0.00308032	0.0350013	-31.3
SNOWBALL_029530_st	WIPF3	WAS/WASL interacting protein family, member 3	7.078	7.844	0.000175	0.00748	-1.7	PiNN-up		eca_miR_423_5p_st	miR-423-5p	miR-423	UGAGGGGCAGAGAGCGAGACUUU	3.169	2.202	0.001925	0.1637	1.95	Duroc-up		-0.626784	0.00310238	0.0350692	-28.4
SNOWBALL_005046_st	EML4	echinoderm microtubule associated protein like 4	6.181	5.915	0.0004144	0.0109	1.2	Duroc-up		hsa_miR_4687_3p_st	miR-4687-3p		UGGCUGUUGGAGGGGGCAGGC	3.879	5.666	0.001095	0.1283	-3.45	PiNN-up		-0.62646	0.00312238	0.0351844	-30.4
SNOWBALL_007516_st	ADAMTS20	ADAM metallopeptidase with thrombospondin type 1 motif, 20	6.441	5.776	0.0001223	0.00613	1.58	Duroc-up		hsa_miR_4687_3p_st	miR-4687-3p		UGGCUGUUGGAGGGGGCAGGC	3.879	5.666	0.001095	0.1283	-3.45	PiNN-up		-0.626364	0.00312839	0.0351919	-37
SNOWBALL_033045_st	SMCHD1	structural maintenance of chromosomes flexible hinge domain containing 1	7.275	6.317	1.424e-05	0.00246	1.94	Duroc-up		mmu_miR_877_st	miR-877-5p	miR-877	GUAGAGGAGAUGGCGCAGGG	2.665	3.68	0.002451	0.1799	-2.02	PiNN-up		-0.626347	0.00312942	0.0351919	-33.3
SNOWBALL_014965_st	ZNF287	zinc finger protein 287	5.43	5.077	0.0008275	0.0156	1.28	Duroc-up		rno_miR_667_star_st	miR-667-3p	miR-667	CGGUGCUGGUGGAGCAGUGAGCAC	3.618	4.72	0.00254	0.1799	-2.15	PiNN-up		-0.626292	0.00313283	0.0351919	-30.8
SNOWBALL_033461_st	CCDC142	coiled-coil domain containing 142	5.05	4.284	4.598e-05	0.00381	1.7	Duroc-up		gga_miR_1666_st	miR-1666		UAACGCCACGGGGCUGAGGCUG	1.719	2.652	0.001962	0.1637	-1.91	PiNN-up		-0.626178	0.00313991	0.0351961	-35.3
SNOWBALL_005789_st	RAD54B	DNA repair and recombination protein RAD54B-like	5.532	4.815	0.0006501	0.0137	1.64	Duroc-up		rno_miR_877_st	miR-877	miR-877	GUAGAGGAGAUGGCGCAGGG	2.594	3.86	0.001793	0.1637	-2.4	PiNN-up		-0.625955	0.00315382	0.0352495	-30.7
SNOWBALL_021793_st	BIRC3	baculoviral IAP repeat containing 3	7.359	6.491	0.0002604	0.00871	1.83	Duroc-up		hsa_miR_4687_3p_st	miR-4687-3p		UGGCUGUUGGAGGGGGCAGGC	3.879	5.666	0.001095	0.1283	-3.45	PiNN-up		-0.625839	0.0031611	0.0352599	-26.9
SNOWBALL_002152_s_st	HBS1L	HBS1-like protein-like	5.6	4.732	4.978e-05	0.00396	1.82	Duroc-up		rno_miR_667_star_st	miR-667-3p	miR-667	CGGUGCUGGUGGAGCAGUGAGCAC	3.618	4.72	0.00254	0.1799	-2.15	PiNN-up		-0.625363	0.00319099	0.0353543	-30
SNOWBALL_013979_st	RBM26	RNA binding motif protein 26	7.343	6.952	9.177e-05	0.00538	1.31	Duroc-up		rno_miR_667_star_st	miR-667-3p	miR-667	CGGUGCUGGUGGAGCAGUGAGCAC	3.618	4.72	0.00254	0.1799	-2.15	PiNN-up		-0.625283	0.00319609	0.035371	-28.5
SNOWBALL_023267_st	DMD	dystrophin	10.635	9.988	2.086e-05	0.00288	1.57	Duroc-up		hsa_miR_4787_5p_st	miR-4787-5p		GCGGGGGUGGCGGCGGCAUCCC	7.731	8.286	0.0001156	0.05267	-1.47	PiNN-up		-0.625179	0.00320267	0.0353892	-29.6
SNOWBALL_003043_st	TJP2	tight junction protein 2 (zona occludens 2)	6.119	5.521	3.07e-08	0.000182	1.51	Duroc-up		hsa_miR_4687_3p_st	miR-4687-3p		UGGCUGUUGGAGGGGGCAGGC	3.879	5.666	0.001095	0.1283	-3.45	PiNN-up		-0.625144	0.00320485	0.0353892	-33.9
SNOWBALL_005147_st	USP34	ubiquitin specific peptidase 34	8.738	8.25	0.0001014	0.00566	1.4	Duroc-up		hsa_miR_4687_3p_st	miR-4687-3p		UGGCUGUUGGAGGGGGCAGGC	3.879	5.666	0.001095	0.1283	-3.45	PiNN-up		-0.625021	0.00321265	0.0354119	-26.9
SNOWBALL_046481_st	ALMS1	Alstrom syndrome 1	5.746	5.069	3.003e-05	0.00322	1.6	Duroc-up		hsa_miR_4687_3p_st	miR-4687-3p		UGGCUGUUGGAGGGGGCAGGC	3.879	5.666	0.001095	0.1283	-3.45	PiNN-up		-0.624888	0.00322111	0.0354333	-28.9
SNOWBALL_007681_s_st	ADAMTS20	ADAM metallopeptidase with thrombospondin type 1 motif, 20	6.031	5.327	8.733e-05	0.00524	1.63	Duroc-up		mmu_miR_877_st	miR-877-5p	miR-877	GUAGAGGAGAUGGCGCAGGG	2.665	3.68	0.002451	0.1799	-2.02	PiNN-up		-0.624748	0.00323	0.0354663	-34.5
SNOWBALL_015244_st	NKTR	natural killer-tumor recognition sequence	7.089	6.443	5.978e-05	0.00436	1.56	Duroc-up		hsa_miR_4687_3p_st	miR-4687-3p		UGGCUGUUGGAGGGGGCAGGC	3.879	5.666	0.001095	0.1283	-3.45	PiNN-up		-0.624668	0.00323511	0.0354676	-31
SNOWBALL_023005_s_st	SMARCA5	SWI/SNF related, matrix associated, actin dependent regulator of chromatin, subfamily a, member 5	8.375	7.876	0.001694	0.0231	1.41	Duroc-up		rno_miR_667_star_st	miR-667-3p	miR-667	CGGUGCUGGUGGAGCAGUGAGCAC	3.618	4.72	0.00254	0.1799	-2.15	PiNN-up		-0.624545	0.00324296	0.0354676	-27.5
SNOWBALL_011785_st	METTL14	methyltransferase like 14	5.782	5.438	0.0003307	0.00981	1.27	Duroc-up		hsa_miR_4687_3p_st	miR-4687-3p		UGGCUGUUGGAGGGGGCAGGC	3.879	5.666	0.001095	0.1283	-3.45	PiNN-up		-0.624416	0.00325124	0.0355067	-25.9
SNOWBALL_003276_st	SNAPC1	small nuclear RNA activating complex, polypeptide 1, 43kDa	6.321	5.937	0.004304	0.0386	1.31	Duroc-up		xla_miR_133b_st	miR-133b	miR-133	UUGGUCCCCUUCAACCAGCUA	11.849	12.121	0.002809	0.1938	-1.21	PiNN-up		-0.624329	0.00325679	0.0355308	-26.7
SNOWBALL_006134_st	SMG5	Smg-5 homolog, nonsense mediated mRNA decay factor (C. elegans)	8.002	8.353	0.003604	0.0351	-1.28	PiNN-up		eca_miR_423_5p_st	miR-423-5p	miR-423	UGAGGGGCAGAGAGCGAGACUUU	3.169	2.202	0.001925	0.1637	1.95	Duroc-up		-0.624267	0.00326081	0.0355456	-31.7
SNOWBALL_002669_st	CD164	CD164 molecule, sialomucin	10.017	9.669	7.19e-06	0.00215	1.27	Duroc-up		rno_miR_667_star_st	miR-667-3p	miR-667	CGGUGCUGGUGGAGCAGUGAGCAC	3.618	4.72	0.00254	0.1799	-2.15	PiNN-up		-0.623975	0.0032796	0.035578	-26.2
SNOWBALL_005427_st	APLF	aprataxin and PNKP like factor	6.572	5.839	3.144e-06	0.00186	1.66	Duroc-up		hsa_miR_4687_3p_st	miR-4687-3p		UGGCUGUUGGAGGGGGCAGGC	3.879	5.666	0.001095	0.1283	-3.45	PiNN-up		-0.623932	0.00328237	0.0355882	-32.5
SNOWBALL_024603_st	PCGF5	PREDICTED: Sus scrofa similar to polycomb group ring finger 5 (LOC100154083), mRNA	6.493	5.932	1.07e-05	0.00235	1.48	Duroc-up		xtr_miR_133b_st	miR-133b	miR-133	UUGGUCCCCUUCAACCAGCUA	11.834	12.094	0.003087	0.1976	-1.2	PiNN-up		-0.623473	0.00331214	0.0356928	-26.3
SNOWBALL_002818_st	VPS18	vacuolar protein sorting 18 homolog (S. cerevisiae)	5.741	6.023	0.0007724	0.0151	-1.22	PiNN-up		eca_miR_423_5p_st	miR-423-5p	miR-423	UGAGGGGCAGAGAGCGAGACUUU	3.169	2.202	0.001925	0.1637	1.95	Duroc-up		-0.623471	0.00331225	0.0356928	-27.9
SNOWBALL_006265_st	ZNF644	zinc finger protein 644	9.818	9.091	0.0001663	0.00726	1.66	Duroc-up		rno_miR_667_star_st	miR-667-3p	miR-667	CGGUGCUGGUGGAGCAGUGAGCAC	3.618	4.72	0.00254	0.1799	-2.15	PiNN-up		-0.62321	0.00332928	0.0357252	-32.9
SNOWBALL_036894_st	ZC3H11A	zinc finger CCCH-type containing 11A	7.686	7.226	0.00323	0.033	1.38	Duroc-up		gga_miR_1666_st	miR-1666		UAACGCCACGGGGCUGAGGCUG	1.719	2.652	0.001962	0.1637	-1.91	PiNN-up		-0.623073	0.00333824	0.0357362	-29.1
SNOWBALL_007487_st	UTP20	UTP20, small subunit (SSU) processome component, homolog (yeast)	6.843	6.425	0.001257	0.02	1.34	Duroc-up		hsa_miR_4687_3p_st	miR-4687-3p		UGGCUGUUGGAGGGGGCAGGC	3.879	5.666	0.001095	0.1283	-3.45	PiNN-up		-0.622926	0.00334791	0.0357462	-35.8
SNOWBALL_010066_st	KLHL31	kelch-like 31 (Drosophila)	11.033	10.848	0.001923	0.0249	1.14	Duroc-up		hsa_miR_4787_5p_st	miR-4787-5p		GCGGGGGUGGCGGCGGCAUCCC	7.731	8.286	0.0001156	0.05267	-1.47	PiNN-up		-0.622923	0.0033481	0.0357462	-25.4
SNOWBALL_005613_st	ZHX1	zinc fingers and homeoboxes 1	8.414	7.727	4.075e-05	0.00373	1.61	Duroc-up		hsa_miR_4687_3p_st	miR-4687-3p		UGGCUGUUGGAGGGGGCAGGC	3.879	5.666	0.001095	0.1283	-3.45	PiNN-up		-0.622466	0.00337821	0.0358303	-27.1
SNOWBALL_031904_st	CCNT2	cyclin T2	5.461	4.95	0.0001034	0.00574	1.43	Duroc-up		rno_miR_667_star_st	miR-667-3p	miR-667	CGGUGCUGGUGGAGCAGUGAGCAC	3.618	4.72	0.00254	0.1799	-2.15	PiNN-up		-0.622415	0.0033816	0.0358509	-31.3
SNOWBALL_005129_st	STRN	striatin, calmodulin binding protein	7.09	6.592	0.0002082	0.00793	1.41	Duroc-up		hsa_miR_4687_3p_st	miR-4687-3p		UGGCUGUUGGAGGGGGCAGGC	3.879	5.666	0.001095	0.1283	-3.45	PiNN-up		-0.622235	0.00339352	0.0359013	-30.1
SNOWBALL_001674_s_st	DMD	dystrophin	10.035	9.305	2.363e-05	0.003	1.66	Duroc-up		hsa_miR_4787_5p_st	miR-4787-5p		GCGGGGGUGGCGGCGGCAUCCC	7.731	8.286	0.0001156	0.05267	-1.47	PiNN-up		-0.622	0.00340918	0.0359385	-29.6
SNOWBALL_000316_s_st	LYST	lysosomal trafficking regulator	6.832	6.444	0.001049	0.0179	1.31	Duroc-up		xla_miR_133b_st	miR-133b	miR-133	UUGGUCCCCUUCAACCAGCUA	11.849	12.121	0.002809	0.1938	-1.21	PiNN-up		-0.62197	0.00341114	0.0359409	-26.9
SNOWBALL_034080_st	CTIF	CBP80/20-dependent translation initiation factor	6.19	6.527	0.002934	0.031	-1.26	PiNN-up		eca_miR_423_5p_st	miR-423-5p	miR-423	UGAGGGGCAGAGAGCGAGACUUU	3.169	2.202	0.001925	0.1637	1.95	Duroc-up		-0.6219	0.00341581	0.0359558	-29.4
SNOWBALL_005791_st	PREX2	phosphatidylinositol-3,4,5-trisphosphate-dependent Rac exchange factor 2	6.577	6.093	0.0001411	0.00667	1.4	Duroc-up		hsa_miR_4687_3p_st	miR-4687-3p		UGGCUGUUGGAGGGGGCAGGC	3.879	5.666	0.001095	0.1283	-3.45	PiNN-up		-0.621577	0.00343744	0.0360058	-34.1
SNOWBALL_007751_st	EEA1	early endosome antigen 1	7.633	6.831	0.000326	0.00976	1.74	Duroc-up		hsa_miR_4787_5p_st	miR-4787-5p		GCGGGGGUGGCGGCGGCAUCCC	7.731	8.286	0.0001156	0.05267	-1.47	PiNN-up		-0.621399	0.00344946	0.0360369	-32.3
SNOWBALL_033397_st	ZEB2	Ssc_hash_S26724500 AJ960584 KN404_2 Sus scrofa cDNA clone C0007751p11 5prime, mRNA sequence /clone=C0007751p11 /clone_end=5prime /gb=AJ960584 /gi=74377400 /ug=Ssc.45942 /len=809	6.67	6.068	0.0003218	0.00973	1.52	Duroc-up		hsa_miR_4787_5p_st	miR-4787-5p		GCGGGGGUGGCGGCGGCAUCCC	7.731	8.286	0.0001156	0.05267	-1.47	PiNN-up		-0.620624	0.00350194	0.0362097	-28
SNOWBALL_003065_st	LMAN1	lectin, mannose-binding, 1	7.722	7.253	0.0003739	0.0105	1.38	Duroc-up		rno_miR_667_star_st	miR-667-3p	miR-667	CGGUGCUGGUGGAGCAGUGAGCAC	3.618	4.72	0.00254	0.1799	-2.15	PiNN-up		-0.620512	0.00350956	0.0362201	-31
SNOWBALL_016450_st	TAOK3	TAO kinase 3	6.235	5.84	0.000542	0.0124	1.31	Duroc-up		rno_miR_667_star_st	miR-667-3p	miR-667	CGGUGCUGGUGGAGCAGUGAGCAC	3.618	4.72	0.00254	0.1799	-2.15	PiNN-up		-0.620331	0.00352198	0.0362567	-34.2
SNOWBALL_011803_st	SMARCA5	SWI/SNF related, matrix associated, actin dependent regulator of chromatin, subfamily a, member 5	7.187	6.72	1.924e-05	0.00286	1.38	Duroc-up		rno_miR_667_star_st	miR-667-3p	miR-667	CGGUGCUGGUGGAGCAGUGAGCAC	3.618	4.72	0.00254	0.1799	-2.15	PiNN-up		-0.619669	0.00356756	0.0364136	-27.5
SNOWBALL_011379_st	FRYL	FRY-like	7.252	6.74	4.805e-05	0.00389	1.43	Duroc-up		rno_miR_667_star_st	miR-667-3p	miR-667	CGGUGCUGGUGGAGCAGUGAGCAC	3.618	4.72	0.00254	0.1799	-2.15	PiNN-up		-0.619374	0.00358797	0.0364732	-30.1
SNOWBALL_026469_st	ZNF638	zinc finger protein 638	8.849	8.387	0.003598	0.0351	1.38	Duroc-up		xtr_miR_133b_st	miR-133b	miR-133	UUGGUCCCCUUCAACCAGCUA	11.834	12.094	0.003087	0.1976	-1.2	PiNN-up		-0.619043	0.00361107	0.0365053	-25.2
SNOWBALL_002167_st	FBXO30	F-box protein 30	8.285	7.91	0.003866	0.0364	1.3	Duroc-up		xtr_miR_133b_st	miR-133b	miR-133	UUGGUCCCCUUCAACCAGCUA	11.834	12.094	0.003087	0.1976	-1.2	PiNN-up		-0.61888	0.00362248	0.0365549	-25.8
SNOWBALL_017685_s_st	CCNT2	cyclin T2	7.21	6.92	0.001531	0.0219	1.22	Duroc-up		rno_miR_667_star_st	miR-667-3p	miR-667	CGGUGCUGGUGGAGCAGUGAGCAC	3.618	4.72	0.00254	0.1799	-2.15	PiNN-up		-0.618873	0.00362297	0.0365549	-31.3
SNOWBALL_012499_st	USP28	ubiquitin specific peptidase 28	9.692	9.412	0.0005773	0.0128	1.21	Duroc-up		dps_miR_311_star_st	miR-311-3p	miR-310	AAGCUGGGGGAUGGGCAAUACU	2.117	3.041	0.003025	0.1976	-1.9	PiNN-up		-0.618646	0.0036389	0.0365996	-28.1
SNOWBALL_017938_st	PRPF40A	PRP40 pre-mRNA processing factor 40 homolog A (S. cerevisiae)	7.648	7.002	1.225e-05	0.00245	1.56	Duroc-up		hsa_miR_4687_3p_st	miR-4687-3p		UGGCUGUUGGAGGGGGCAGGC	3.879	5.666	0.001095	0.1283	-3.45	PiNN-up		-0.618594	0.00364256	0.0366066	-35.8
SNOWBALL_015924_st	KLHL24	kelch-like 24 (Drosophila)	9.655	9.169	0.00137	0.0208	1.4	Duroc-up		hsa_miR_4687_3p_st	miR-4687-3p		UGGCUGUUGGAGGGGGCAGGC	3.879	5.666	0.001095	0.1283	-3.45	PiNN-up		-0.61834	0.0036605	0.0366736	-26.7
SNOWBALL_002945_st	KIAA2026	KIAA2026	7.669	7.192	0.0007084	0.0144	1.39	Duroc-up		hsa_miR_4787_5p_st	miR-4787-5p		GCGGGGGUGGCGGCGGCAUCCC	7.731	8.286	0.0001156	0.05267	-1.47	PiNN-up		-0.618215	0.00366936	0.036699	-29.1
SNOWBALL_002807_st	UBE3A	ubiquitin protein ligase E3A	8.616	8.082	6.499e-05	0.00453	1.45	Duroc-up		hsa_miR_4687_3p_st	miR-4687-3p		UGGCUGUUGGAGGGGGCAGGC	3.879	5.666	0.001095	0.1283	-3.45	PiNN-up		-0.617945	0.0036885	0.0367375	-37.5
SNOWBALL_003120_st	CTAGE5	CTAGE family, member 5	7.127	6.443	5.793e-05	0.0043	1.61	Duroc-up		hsa_miR_4787_5p_st	miR-4787-5p		GCGGGGGUGGCGGCGGCAUCCC	7.731	8.286	0.0001156	0.05267	-1.47	PiNN-up		-0.617865	0.00369423	0.0367585	-31.9
SNOWBALL_012515_st	CCDC132	coiled-coil domain containing 132	6.938	6.242	0.001957	0.0251	1.62	Duroc-up		rno_miR_667_star_st	miR-667-3p	miR-667	CGGUGCUGGUGGAGCAGUGAGCAC	3.618	4.72	0.00254	0.1799	-2.15	PiNN-up		-0.617784	0.00370001	0.0367741	-31.4
SNOWBALL_000597_st	LRRN3	leucine rich repeat neuronal 3	3.537	3.135	0.001414	0.0212	1.32	Duroc-up		rno_miR_667_star_st	miR-667-3p	miR-667	CGGUGCUGGUGGAGCAGUGAGCAC	3.618	4.72	0.00254	0.1799	-2.15	PiNN-up		-0.617357	0.00373055	0.036827	-30.7
SNOWBALL_044377_st	TRIM9	tripartite motif containing 9	5.663	5.222	0.003936	0.0369	1.36	Duroc-up		hsa_miR_4687_3p_st	miR-4687-3p		UGGCUGUUGGAGGGGGCAGGC	3.879	5.666	0.001095	0.1283	-3.45	PiNN-up		-0.617165	0.00374441	0.0368572	-25.8
SNOWBALL_002669_st	CD164	CD164 molecule, sialomucin	10.017	9.669	7.19e-06	0.00215	1.27	Duroc-up		hsa_miR_4687_3p_st	miR-4687-3p		UGGCUGUUGGAGGGGGCAGGC	3.879	5.666	0.001095	0.1283	-3.45	PiNN-up		-0.61641	0.00379911	0.0370149	-31.2
SNOWBALL_028938_st	FRYL	FRY-like	5.535	4.978	4.296e-05	0.00375	1.47	Duroc-up		rno_miR_667_star_st	miR-667-3p	miR-667	CGGUGCUGGUGGAGCAGUGAGCAC	3.618	4.72	0.00254	0.1799	-2.15	PiNN-up		-0.616364	0.00380251	0.0370287	-30.1
SNOWBALL_015336_st	PBRM1	polybromo 1	8.213	7.631	0.0001057	0.00577	1.5	Duroc-up		hsa_miR_4687_3p_st	miR-4687-3p		UGGCUGUUGGAGGGGGCAGGC	3.879	5.666	0.001095	0.1283	-3.45	PiNN-up		-0.616249	0.00381088	0.0370598	-34.6
SNOWBALL_007504_st	HCFC2	host cell factor C2	7.8	7.386	0.003756	0.0359	1.33	Duroc-up		hsa_miR_4687_3p_st	miR-4687-3p		UGGCUGUUGGAGGGGGCAGGC	3.879	5.666	0.001095	0.1283	-3.45	PiNN-up		-0.616227	0.00381249	0.037062	-25.8
SNOWBALL_042313_st	KCNN3	potassium intermediate/small conductance calcium-activated channel, subfamily N, member 3	5.974	5.383	0.001716	0.0233	1.51	Duroc-up		rno_miR_667_star_st	miR-667-3p	miR-667	CGGUGCUGGUGGAGCAGUGAGCAC	3.618	4.72	0.00254	0.1799	-2.15	PiNN-up		-0.616166	0.00381698	0.0370899	-36.8
SNOWBALL_032404_st	TBL1XR1	transducin (beta)-like 1 X-linked receptor 1	7.016	6.278	0.0005081	0.0121	1.67	Duroc-up		xtr_miR_133b_st	miR-133b	miR-133	UUGGUCCCCUUCAACCAGCUA	11.834	12.094	0.003087	0.1976	-1.2	PiNN-up		-0.615853	0.0038399	0.0371692	-26.4
SNOWBALL_017063_s_st	IDE	insulin-degrading enzyme	8.903	8.476	0.001098	0.0184	1.34	Duroc-up		rno_miR_667_star_st	miR-667-3p	miR-667	CGGUGCUGGUGGAGCAGUGAGCAC	3.618	4.72	0.00254	0.1799	-2.15	PiNN-up		-0.615732	0.00384883	0.0371895	-32.2
SNOWBALL_021969_st	ZC3H11A	zinc finger CCCH-type containing 11A	10.424	9.984	4.627e-05	0.00381	1.36	Duroc-up		hsa_miR_4687_3p_st	miR-4687-3p		UGGCUGUUGGAGGGGGCAGGC	3.879	5.666	0.001095	0.1283	-3.45	PiNN-up		-0.615654	0.00385456	0.0372088	-29
SNOWBALL_005129_st	STRN	striatin, calmodulin binding protein	7.09	6.592	0.0002082	0.00793	1.41	Duroc-up		hsa_miR_4787_5p_st	miR-4787-5p		GCGGGGGUGGCGGCGGCAUCCC	7.731	8.286	0.0001156	0.05267	-1.47	PiNN-up		-0.615623	0.00385691	0.0372173	-29.8
SNOWBALL_017661_st	EPC2	enhancer of polycomb homolog 2 (Drosophila)	6.413	5.861	0.001483	0.0216	1.47	Duroc-up		rno_miR_667_star_st	miR-667-3p	miR-667	CGGUGCUGGUGGAGCAGUGAGCAC	3.618	4.72	0.00254	0.1799	-2.15	PiNN-up		-0.615523	0.00386428	0.0372326	-31.2
SNOWBALL_036078_st	RICTOR	RPTOR independent companion of MTOR, complex 2	5.163	4.412	0.0001574	0.00709	1.68	Duroc-up		rno_miR_667_star_st	miR-667-3p	miR-667	CGGUGCUGGUGGAGCAGUGAGCAC	3.618	4.72	0.00254	0.1799	-2.15	PiNN-up		-0.615169	0.00389056	0.0373185	-30.6
SNOWBALL_026577_st	PRRC2C	proline-rich coiled-coil 2C	8.428	7.823	0.0001187	0.00604	1.52	Duroc-up		hsa_miR_4787_5p_st	miR-4787-5p		GCGGGGGUGGCGGCGGCAUCCC	7.731	8.286	0.0001156	0.05267	-1.47	PiNN-up		-0.615071	0.00389784	0.0373631	-34.7
SNOWBALL_002529_st	POLI	polymerase (DNA directed) iota	6.381	6.015	0.004361	0.0389	1.29	Duroc-up		rno_miR_667_star_st	miR-667-3p	miR-667	CGGUGCUGGUGGAGCAGUGAGCAC	3.618	4.72	0.00254	0.1799	-2.15	PiNN-up		-0.614969	0.00390539	0.0373816	-33
SNOWBALL_047051_st	PIK3C2A	phosphoinositide-3-kinase, class 2, alpha polypeptide	6.843	6.23	0.00366	0.0353	1.53	Duroc-up		hsa_miR_4687_3p_st	miR-4687-3p		UGGCUGUUGGAGGGGGCAGGC	3.879	5.666	0.001095	0.1283	-3.45	PiNN-up		-0.614428	0.00394595	0.0374809	-27.5
SNOWBALL_025441_st	ATXN1	ataxin 1	5.661	6.116	0.0004016	0.0107	-1.37	PiNN-up		xtr_miR_363_3p_st	miR-363-3p	miR-363	AAUUGCACGGUAUCCAUCUGU	4.563	2.946	0.002092	0.1668	3.07	Duroc-up		-0.613553	0.00401227	0.037654	-26.2
SNOWBALL_037640_st	ANKRD17	ankyrin repeat domain 17	7.981	7.711	0.003653	0.0353	1.21	Duroc-up		hsa_miR_4687_3p_st	miR-4687-3p		UGGCUGUUGGAGGGGGCAGGC	3.879	5.666	0.001095	0.1283	-3.45	PiNN-up		-0.613545	0.0040129	0.037654	-32.4
SNOWBALL_002213_st	NCOA7	nuclear receptor coactivator 7	5.686	5.058	2.05e-05	0.00288	1.55	Duroc-up		xtr_miR_133b_st	miR-133b	miR-133	UUGGUCCCCUUCAACCAGCUA	11.834	12.094	0.003087	0.1976	-1.2	PiNN-up		-0.613525	0.00401438	0.0376569	-30.2
SNOWBALL_032850_st	SYNE1	spectrin repeat containing, nuclear envelope 1	8.109	7.732	0.006482	0.0495	1.3	Duroc-up		hsa_miR_4687_3p_st	miR-4687-3p		UGGCUGUUGGAGGGGGCAGGC	3.879	5.666	0.001095	0.1283	-3.45	PiNN-up		-0.612948	0.00405869	0.0377653	-32.6
SNOWBALL_011528_st	SCARB2	scavenger receptor class B, member 2	8.369	8.937	2.843e-05	0.00315	-1.48	PiNN-up		eca_miR_423_5p_st	miR-423-5p	miR-423	UGAGGGGCAGAGAGCGAGACUUU	3.169	2.202	0.001925	0.1637	1.95	Duroc-up		-0.612615	0.00408437	0.0378255	-25.8
SNOWBALL_007487_st	UTP20	UTP20, small subunit (SSU) processome component, homolog (yeast)	6.843	6.425	0.001257	0.02	1.34	Duroc-up		xtr_miR_133b_st	miR-133b	miR-133	UUGGUCCCCUUCAACCAGCUA	11.834	12.094	0.003087	0.1976	-1.2	PiNN-up		-0.612558	0.00408876	0.0378346	-25.3
SNOWBALL_017268_s_st	PTEN	phosphatase and tensin homolog	8.213	7.66	2.583e-05	0.0031	1.47	Duroc-up		hsa_miR_4687_3p_st	miR-4687-3p		UGGCUGUUGGAGGGGGCAGGC	3.879	5.666	0.001095	0.1283	-3.45	PiNN-up		-0.612421	0.0040994	0.0378684	-35.1
SNOWBALL_012459_st	KIAA1731	KIAA1731	5.423	5.079	0.0003473	0.01	1.27	Duroc-up		hsa_miR_4687_3p_st	miR-4687-3p		UGGCUGUUGGAGGGGGCAGGC	3.879	5.666	0.001095	0.1283	-3.45	PiNN-up		-0.612408	0.0041004	0.0378684	-33.2
SNOWBALL_033588_st	LOC100517759	Ssc_hash_S29969254 PDUts1023H02 Porcine testis cDNA library I Sus scrofa cDNA clone PDUts1023H02 5prime, mRNA sequence /clone=PDUts1023H02 /clone_end=5prime /gb=CV865912 /gi=84119872 /ug=Ssc.46938 /len=503	4.162	4.833	1.662e-06	0.00141	-1.59	PiNN-up		eca_miR_423_5p_st	miR-423-5p	miR-423	UGAGGGGCAGAGAGCGAGACUUU	3.169	2.202	0.001925	0.1637	1.95	Duroc-up		-0.612406	0.00410058	0.0378684	-32.9
SNOWBALL_002689_st	DENND4A	DENN/MADD domain containing 4A	7.126	6.587	7.864e-05	0.00499	1.45	Duroc-up		hsa_miR_4687_3p_st	miR-4687-3p		UGGCUGUUGGAGGGGGCAGGC	3.879	5.666	0.001095	0.1283	-3.45	PiNN-up		-0.612318	0.00410746	0.0378874	-34.9
SNOWBALL_039269_st	ANKRD34A	ankyrin repeat domain 34A	6.087	6.738	1.314e-05	0.00245	-1.57	PiNN-up		eca_miR_423_5p_st	miR-423-5p	miR-423	UGAGGGGCAGAGAGCGAGACUUU	3.169	2.202	0.001925	0.1637	1.95	Duroc-up		-0.612229	0.00411438	0.037888	-34.4
SNOWBALL_003222_s_st	MALT1	mucosa associated lymphoid tissue lymphoma translocation gene 1	6.698	6.386	0.005374	0.0441	1.24	Duroc-up		rno_miR_877_st	miR-877	miR-877	GUAGAGGAGAUGGCGCAGGG	2.594	3.86	0.001793	0.1637	-2.4	PiNN-up		-0.612157	0.00412	0.0379022	-26
SNOWBALL_005820_st	TGS1	trimethylguanosine synthase 1	6.091	5.868	0.0002994	0.00933	1.17	Duroc-up		rno_miR_667_star_st	miR-667-3p	miR-667	CGGUGCUGGUGGAGCAGUGAGCAC	3.618	4.72	0.00254	0.1799	-2.15	PiNN-up		-0.612151	0.00412044	0.0379022	-26.2
SNOWBALL_026182_s_st	ZC3H11A	zinc finger CCCH-type containing 11A	10.441	9.894	3.068e-05	0.00323	1.46	Duroc-up		hsa_miR_4687_3p_st	miR-4687-3p		UGGCUGUUGGAGGGGGCAGGC	3.879	5.666	0.001095	0.1283	-3.45	PiNN-up		-0.612136	0.00412158	0.0379038	-29
SNOWBALL_008653_st	JAK1	Janus kinase 1	9.552	9.377	0.004914	0.0419	1.13	Duroc-up		hsa_miR_4787_5p_st	miR-4787-5p		GCGGGGGUGGCGGCGGCAUCCC	7.731	8.286	0.0001156	0.05267	-1.47	PiNN-up		-0.612057	0.00412775	0.0379121	-34.4
SNOWBALL_040064_st	VPS4A	N(alpha)-acetyltransferase 15, NatA auxiliary subunit	3.369	3.589	0.000817	0.0155	-1.16	PiNN-up		eca_miR_423_5p_st	miR-423-5p	miR-423	UGAGGGGCAGAGAGCGAGACUUU	3.169	2.202	0.001925	0.1637	1.95	Duroc-up		-0.611771	0.00415017	0.037976	-28.6
SNOWBALL_009137_st	EPB41	erythrocyte membrane protein band 4.1 (elliptocytosis 1, RH-linked)	8.719	8.387	0.00371	0.0356	1.26	Duroc-up		xla_miR_133b_st	miR-133b	miR-133	UUGGUCCCCUUCAACCAGCUA	11.849	12.121	0.002809	0.1938	-1.21	PiNN-up		-0.611765	0.00415062	0.037976	-31.5
SNOWBALL_026469_st	ZNF638	zinc finger protein 638	8.849	8.387	0.003598	0.0351	1.38	Duroc-up		xla_miR_133b_st	miR-133b	miR-133	UUGGUCCCCUUCAACCAGCUA	11.849	12.121	0.002809	0.1938	-1.21	PiNN-up		-0.611463	0.00417441	0.0380435	-25.2
SNOWBALL_012870_st	AHR	aryl hydrocarbon receptor	6.002	5.559	3.47e-05	0.0035	1.36	Duroc-up		dps_miR_311_star_st	miR-311-3p	miR-310	AAGCUGGGGGAUGGGCAAUACU	2.117	3.041	0.003025	0.1976	-1.9	PiNN-up		-0.611445	0.00417579	0.0380535	-26
SNOWBALL_033556_st	SNTB2	syntrophin, beta 2 (dystrophin-associated protein A1, 59kDa, basic component 2)	6.074	5.158	0.0005071	0.0121	1.89	Duroc-up		hsa_miR_4687_3p_st	miR-4687-3p		UGGCUGUUGGAGGGGGCAGGC	3.879	5.666	0.001095	0.1283	-3.45	PiNN-up		-0.610975	0.00421302	0.0381728	-36.6
SNOWBALL_015548_st	HLTF	helicase-like transcription factor	5.966	5.165	9.514e-06	0.00221	1.74	Duroc-up		hsa_miR_4687_3p_st	miR-4687-3p		UGGCUGUUGGAGGGGGCAGGC	3.879	5.666	0.001095	0.1283	-3.45	PiNN-up		-0.610833	0.00422431	0.0381911	-34.7
SNOWBALL_026465_s_st	EIF1AX	ring finger protein 8	7.748	6.882	0.0001996	0.00785	1.82	Duroc-up		hsa_miR_4787_5p_st	miR-4787-5p		GCGGGGGUGGCGGCGGCAUCCC	7.731	8.286	0.0001156	0.05267	-1.47	PiNN-up		-0.610738	0.00423188	0.0382195	-34.2
SNOWBALL_000694_st	REL	v-rel reticuloendotheliosis viral oncogene homolog (avian)	5.904	5.413	0.001402	0.0211	1.4	Duroc-up		hsa_miR_4787_5p_st	miR-4787-5p		GCGGGGGUGGCGGCGGCAUCCC	7.731	8.286	0.0001156	0.05267	-1.47	PiNN-up		-0.61029	0.00426774	0.0382971	-30.8
SNOWBALL_020241_st	AR	androgen receptor	6.965	6.502	0.001123	0.0187	1.38	Duroc-up		rno_miR_877_st	miR-877	miR-877	GUAGAGGAGAUGGCGCAGGG	2.594	3.86	0.001793	0.1637	-2.4	PiNN-up		-0.610158	0.00427834	0.0383058	-29.4
SNOWBALL_005984_st	TIPRL	TIP41, TOR signaling pathway regulator-like (S. cerevisiae)	7.796	7.337	7.474e-05	0.00488	1.38	Duroc-up		rno_miR_667_star_st	miR-667-3p	miR-667	CGGUGCUGGUGGAGCAGUGAGCAC	3.618	4.72	0.00254	0.1799	-2.15	PiNN-up		-0.610139	0.00427988	0.0383066	-29
SNOWBALL_020132_s_st	DMD	dystrophin	11.033	10.395	7.797e-06	0.00218	1.56	Duroc-up		hsa_miR_4787_5p_st	miR-4787-5p		GCGGGGGUGGCGGCGGCAUCCC	7.731	8.286	0.0001156	0.05267	-1.47	PiNN-up		-0.609874	0.00430123	0.0383538	-29.6
SNOWBALL_002272_st	MANEA	mannosidase, endo-alpha	7.235	6.349	2.348e-05	0.003	1.85	Duroc-up		hsa_miR_4687_3p_st	miR-4687-3p		UGGCUGUUGGAGGGGGCAGGC	3.879	5.666	0.001095	0.1283	-3.45	PiNN-up		-0.609752	0.00431111	0.0383802	-32
SNOWBALL_028358_st	CNOT6L	CCR4-NOT transcription complex, subunit 6-like	6.363	5.864	0.004555	0.0399	1.41	Duroc-up		rno_miR_667_star_st	miR-667-3p	miR-667	CGGUGCUGGUGGAGCAGUGAGCAC	3.618	4.72	0.00254	0.1799	-2.15	PiNN-up		-0.609648	0.0043195	0.0384134	-25.4
SNOWBALL_021949_st	DDR2	discoidin domain receptor tyrosine kinase 2	5.208	4.672	0.0004399	0.0114	1.45	Duroc-up		hsa_miR_4687_3p_st	miR-4687-3p		UGGCUGUUGGAGGGGGCAGGC	3.879	5.666	0.001095	0.1283	-3.45	PiNN-up		-0.609509	0.00433079	0.0384296	-27.8
SNOWBALL_018580_st	LMBRD2	LMBR1 domain containing 2	7.92	7.35	4.175e-05	0.00373	1.48	Duroc-up		hsa_miR_4687_3p_st	miR-4687-3p		UGGCUGUUGGAGGGGGCAGGC	3.879	5.666	0.001095	0.1283	-3.45	PiNN-up		-0.609325	0.00434576	0.03847	-31.3
SNOWBALL_017086_s_st	PLCE1	phospholipase C, epsilon 1	7.316	6.274	1.259e-07	0.000337	2.06	Duroc-up		bhv1_miR_B3_st	miR-B3		CCACGGCGUGCUGAUGAUGG	2.209	3.316	0.003151	0.1976	-2.15	PiNN-up		-0.609045	0.00436864	0.038513	-25.2
SNOWBALL_023048_s_st	VGLL3	vestigial like 3 (Drosophila)	7.082	6.202	0.0007422	0.0148	1.84	Duroc-up		hsa_miR_4787_5p_st	miR-4787-5p		GCGGGGGUGGCGGCGGCAUCCC	7.731	8.286	0.0001156	0.05267	-1.47	PiNN-up		-0.608974	0.00437447	0.0385344	-26.4
SNOWBALL_017987_s_st	ACSL3	acyl-CoA synthetase long-chain family member 3	7.924	7.17	1.318e-05	0.00245	1.69	Duroc-up		rno_miR_667_star_st	miR-667-3p	miR-667	CGGUGCUGGUGGAGCAGUGAGCAC	3.618	4.72	0.00254	0.1799	-2.15	PiNN-up		-0.608961	0.00437554	0.0385413	-39.7
SNOWBALL_028232_st	CUL5	cullin 5	7.943	7.152	0.001287	0.0202	1.73	Duroc-up		hsa_miR_4787_5p_st	miR-4787-5p		GCGGGGGUGGCGGCGGCAUCCC	7.731	8.286	0.0001156	0.05267	-1.47	PiNN-up		-0.608571	0.00440766	0.0386257	-25.5
SNOWBALL_000828_st	ARFGEF1	ADP-ribosylation factor guanine nucleotide-exchange factor 1(brefeldin A-inhibited)	7.325	6.786	0.0001751	0.00748	1.45	Duroc-up		hsa_miR_4787_5p_st	miR-4787-5p		GCGGGGGUGGCGGCGGCAUCCC	7.731	8.286	0.0001156	0.05267	-1.47	PiNN-up		-0.608487	0.00441458	0.0386353	-27.4
SNOWBALL_004907_st	FAM120A	family with sequence similarity 120A	8.282	7.858	7.289e-06	0.00215	1.34	Duroc-up		hsa_miR_4787_5p_st	miR-4787-5p		GCGGGGGUGGCGGCGGCAUCCC	7.731	8.286	0.0001156	0.05267	-1.47	PiNN-up		-0.608348	0.00442601	0.0386513	-28.5
SNOWBALL_012459_st	KIAA1731	KIAA1731	5.423	5.079	0.0003473	0.01	1.27	Duroc-up		rno_miR_667_star_st	miR-667-3p	miR-667	CGGUGCUGGUGGAGCAGUGAGCAC	3.618	4.72	0.00254	0.1799	-2.15	PiNN-up		-0.607863	0.00446632	0.038723	-28.5
SNOWBALL_004398_st	BCL7B	B-cell CLL/lymphoma 7B	6.863	7.41	5.893e-08	0.000263	-1.46	PiNN-up		eca_miR_423_5p_st	miR-423-5p	miR-423	UGAGGGGCAGAGAGCGAGACUUU	3.169	2.202	0.001925	0.1637	1.95	Duroc-up		-0.60768	0.00448159	0.0387502	-30
SNOWBALL_006846_st	TMEM184B	transmembrane protein 184B	7.274	7.572	0.0008133	0.0155	-1.23	PiNN-up		eca_miR_423_5p_st	miR-423-5p	miR-423	UGAGGGGCAGAGAGCGAGACUUU	3.169	2.202	0.001925	0.1637	1.95	Duroc-up		-0.607611	0.00448739	0.0387728	-30.4
SNOWBALL_017930_s_st	SP3	Sp3 transcription factor	7.937	7.626	0.001573	0.0223	1.24	Duroc-up		rno_miR_667_star_st	miR-667-3p	miR-667	CGGUGCUGGUGGAGCAGUGAGCAC	3.618	4.72	0.00254	0.1799	-2.15	PiNN-up		-0.607533	0.00449391	0.0387828	-29.7
SNOWBALL_028676_st	LMAN1	Ssc_hash_S29976328 PDUts1109C03 Porcine testis cDNA library I Sus scrofa cDNA clone PDUts1109C03 5prime similar to homologue to gb	6.641	5.952	0.0003405	0.00998	1.61	Duroc-up		hsa_miR_4787_5p_st	miR-4787-5p		GCGGGGGUGGCGGCGGCAUCCC	7.731	8.286	0.0001156	0.05267	-1.47	PiNN-up		-0.607433	0.00450226	0.0388084	-31.9
SNOWBALL_024029_s_st	COL6A3	collagen, type VI, alpha 3	8.984	9.416	0.0008158	0.0155	-1.35	PiNN-up		xtr_miR_363_3p_st	miR-363-3p	miR-363	AAUUGCACGGUAUCCAUCUGU	4.563	2.946	0.002092	0.1668	3.07	Duroc-up		-0.607147	0.00452635	0.0388557	-25.6
SNOWBALL_013414_st	AGTPBP1	ATP/GTP binding protein 1	6.402	5.591	6.991e-06	0.00215	1.75	Duroc-up		dps_miR_311_star_st	miR-311-3p	miR-310	AAGCUGGGGGAUGGGCAAUACU	2.117	3.041	0.003025	0.1976	-1.9	PiNN-up		-0.606885	0.00454853	0.0389062	-28.1
SNOWBALL_023434_st	AR	PREDICTED: Sus scrofa hypothetical protein LOC100156251 (LOC100156251), mRNA	7.107	6.48	0.001265	0.0201	1.54	Duroc-up		mmu_miR_877_st	miR-877-5p	miR-877	GUAGAGGAGAUGGCGCAGGG	2.665	3.68	0.002451	0.1799	-2.02	PiNN-up		-0.606732	0.00456143	0.0389478	-29.4
SNOWBALL_004156_st	SLC44A1	solute carrier family 44, member 1	8.473	8.123	0.00106	0.0181	1.28	Duroc-up		rno_miR_667_star_st	miR-667-3p	miR-667	CGGUGCUGGUGGAGCAGUGAGCAC	3.618	4.72	0.00254	0.1799	-2.15	PiNN-up		-0.606727	0.00456188	0.0389484	-34.4
SNOWBALL_032404_st	TBL1XR1	transducin (beta)-like 1 X-linked receptor 1	7.016	6.278	0.0005081	0.0121	1.67	Duroc-up		xla_miR_133b_st	miR-133b	miR-133	UUGGUCCCCUUCAACCAGCUA	11.849	12.121	0.002809	0.1938	-1.21	PiNN-up		-0.605514	0.00466579	0.0391752	-26.4
SNOWBALL_015924_st	KLHL24	kelch-like 24 (Drosophila)	9.655	9.169	0.00137	0.0208	1.4	Duroc-up		mmu_miR_877_st	miR-877-5p	miR-877	GUAGAGGAGAUGGCGCAGGG	2.665	3.68	0.002451	0.1799	-2.02	PiNN-up		-0.605455	0.0046709	0.0391888	-28.6
SNOWBALL_029908_st	BMPR2	bone morphogenetic protein receptor, type II (serine/threonine kinase)	7.862	7.33	0.001008	0.0176	1.45	Duroc-up		hsa_miR_4687_3p_st	miR-4687-3p		UGGCUGUUGGAGGGGGCAGGC	3.879	5.666	0.001095	0.1283	-3.45	PiNN-up		-0.605287	0.00468545	0.0392509	-29.1
SNOWBALL_004308_s_st	LOC100511498	7SK snRNA methylphosphate capping enzyme-like	6.544	6.865	8.456e-06	0.00218	-1.25	PiNN-up		eca_miR_363_st	miR-363	miR-363	AAUUGCACGGUAUCCAUCUGUA	4.689	3.129	0.001109	0.1283	2.95	Duroc-up		-0.605008	0.00470965	0.0392839	-25.8
SNOWBALL_017086_s_st	PLCE1	phospholipase C, epsilon 1	7.316	6.274	1.259e-07	0.000337	2.06	Duroc-up		rno_miR_667_star_st	miR-667-3p	miR-667	CGGUGCUGGUGGAGCAGUGAGCAC	3.618	4.72	0.00254	0.1799	-2.15	PiNN-up		-0.60442	0.00476113	0.0394253	-32.5
SNOWBALL_013842_st	TSC22D1	TSC22 domain family, member 1	8.819	9.189	6.36e-05	0.00448	-1.29	PiNN-up		eca_miR_423_5p_st	miR-423-5p	miR-423	UGAGGGGCAGAGAGCGAGACUUU	3.169	2.202	0.001925	0.1637	1.95	Duroc-up		-0.604293	0.0047723	0.0394549	-28.6
SNOWBALL_002793_st	SPG11	spatacsin-like	6.554	6.283	0.004764	0.041	1.21	Duroc-up		xtr_miR_133b_st	miR-133b	miR-133	UUGGUCCCCUUCAACCAGCUA	11.834	12.094	0.003087	0.1976	-1.2	PiNN-up		-0.604095	0.00478977	0.0395028	-25.9
SNOWBALL_018395_s_st	RIF1	RAP1 interacting factor homolog (yeast)	6.796	6.187	2.59e-05	0.0031	1.53	Duroc-up		mmu_miR_877_st	miR-877-5p	miR-877	GUAGAGGAGAUGGCGCAGGG	2.665	3.68	0.002451	0.1799	-2.02	PiNN-up		-0.604075	0.00479155	0.0395053	-31.5
SNOWBALL_042457_st	ZC3H12C	zinc finger CCCH-type containing 12C	5.912	5.613	0.001177	0.0192	1.23	Duroc-up		bhv1_miR_B3_st	miR-B3		CCACGGCGUGCUGAUGAUGG	2.209	3.316	0.003151	0.1976	-2.15	PiNN-up		-0.604049	0.00479382	0.0395069	-26.1
SNOWBALL_033138_st	AKAP2	A kinase (PRKA) anchor protein 2	7.714	7.144	0.0001673	0.00727	1.48	Duroc-up		rno_miR_667_star_st	miR-667-3p	miR-667	CGGUGCUGGUGGAGCAGUGAGCAC	3.618	4.72	0.00254	0.1799	-2.15	PiNN-up		-0.603987	0.00479934	0.0395077	-37.2
SNOWBALL_012407_st	PICALM	phosphatidylinositol binding clathrin assembly protein	8.591	8.252	0.0001636	0.00722	1.27	Duroc-up		hsa_miR_4687_3p_st	miR-4687-3p		UGGCUGUUGGAGGGGGCAGGC	3.879	5.666	0.001095	0.1283	-3.45	PiNN-up		-0.603827	0.00481345	0.0395567	-31.2
SNOWBALL_010910_st	EFTUD1	elongation factor Tu GTP binding domain containing 1	7.625	7.1	2.969e-05	0.00321	1.44	Duroc-up		hsa_miR_4787_5p_st	miR-4787-5p		GCGGGGGUGGCGGCGGCAUCCC	7.731	8.286	0.0001156	0.05267	-1.47	PiNN-up		-0.60371	0.00482386	0.0395903	-35.2
SNOWBALL_013777_st	PDS5B	PDS5, regulator of cohesion maintenance, homolog B (S. cerevisiae)	7.208	6.748	1.369e-05	0.00245	1.38	Duroc-up		rno_miR_667_star_st	miR-667-3p	miR-667	CGGUGCUGGUGGAGCAGUGAGCAC	3.618	4.72	0.00254	0.1799	-2.15	PiNN-up		-0.603674	0.00482704	0.0395907	-31
SNOWBALL_045061_st	MSL2	male-specific lethal 2 homolog (Drosophila)	4.224	3.698	0.00245	0.0282	1.44	Duroc-up		hsa_miR_4687_3p_st	miR-4687-3p		UGGCUGUUGGAGGGGGCAGGC	3.879	5.666	0.001095	0.1283	-3.45	PiNN-up		-0.603406	0.00485096	0.0396784	-31.2
SNOWBALL_002285_st	ZNF292	zinc finger protein 292	7.498	6.712	6.487e-06	0.00206	1.72	Duroc-up		hsa_miR_4687_3p_st	miR-4687-3p		UGGCUGUUGGAGGGGGCAGGC	3.879	5.666	0.001095	0.1283	-3.45	PiNN-up		-0.603308	0.0048597	0.0396956	-27.7
SNOWBALL_000316_s_st	LYST	lysosomal trafficking regulator	6.832	6.444	0.001049	0.0179	1.31	Duroc-up		hsa_miR_4687_3p_st	miR-4687-3p		UGGCUGUUGGAGGGGGCAGGC	3.879	5.666	0.001095	0.1283	-3.45	PiNN-up		-0.603175	0.00487155	0.0397256	-31.6
SNOWBALL_002912_st	SECISBP2L	SECIS binding protein 2-like	7.389	6.96	0.0009183	0.0167	1.35	Duroc-up		rno_miR_667_star_st	miR-667-3p	miR-667	CGGUGCUGGUGGAGCAGUGAGCAC	3.618	4.72	0.00254	0.1799	-2.15	PiNN-up		-0.603123	0.00487625	0.039728	-27.4
SNOWBALL_003313_st	PIGN	phosphatidylinositol glycan anchor biosynthesis, class N	7.011	6.723	0.002314	0.0273	1.22	Duroc-up		rno_miR_667_star_st	miR-667-3p	miR-667	CGGUGCUGGUGGAGCAGUGAGCAC	3.618	4.72	0.00254	0.1799	-2.15	PiNN-up		-0.603106	0.00487779	0.0397315	-30.4
SNOWBALL_005964_st	TCEA1	transcription elongation factor A (SII), 1	6.641	6.125	0.000202	0.00788	1.43	Duroc-up		rno_miR_667_star_st	miR-667-3p	miR-667	CGGUGCUGGUGGAGCAGUGAGCAC	3.618	4.72	0.00254	0.1799	-2.15	PiNN-up		-0.602586	0.00492461	0.039886	-32.4
SNOWBALL_011407_st	RFC1	replication factor C (activator 1) 1, 145kDa	6.187	5.542	5.544e-05	0.00419	1.56	Duroc-up		rno_miR_667_star_st	miR-667-3p	miR-667	CGGUGCUGGUGGAGCAGUGAGCAC	3.618	4.72	0.00254	0.1799	-2.15	PiNN-up		-0.60241	0.00494047	0.0399331	-32.8
SNOWBALL_018633_st	DHX29	DEAH (Asp-Glu-Ala-His) box polypeptide 29	6.813	6.11	0.001994	0.0253	1.63	Duroc-up		hsa_miR_4787_5p_st	miR-4787-5p		GCGGGGGUGGCGGCGGCAUCCC	7.731	8.286	0.0001156	0.05267	-1.47	PiNN-up		-0.602341	0.00494678	0.0399394	-25.7
SNOWBALL_011455_st	FBXW7	F-box and WD repeat domain containing 7	6.823	6.577	0.002772	0.0302	1.19	Duroc-up		rno_miR_667_star_st	miR-667-3p	miR-667	CGGUGCUGGUGGAGCAGUGAGCAC	3.618	4.72	0.00254	0.1799	-2.15	PiNN-up		-0.602245	0.00495552	0.0399611	-32.3
SNOWBALL_002353_st	PM20D2	peptidase M20 domain containing 2	7.342	6.856	0.004961	0.0421	1.4	Duroc-up		hsa_miR_4687_3p_st	miR-4687-3p		UGGCUGUUGGAGGGGGCAGGC	3.879	5.666	0.001095	0.1283	-3.45	PiNN-up		-0.601805	0.00499555	0.0400661	-36.3
SNOWBALL_020169_s_st	DMD	dystrophin	10.08	9.294	4.162e-05	0.00373	1.72	Duroc-up		hsa_miR_4787_5p_st	miR-4787-5p		GCGGGGGUGGCGGCGGCAUCCC	7.731	8.286	0.0001156	0.05267	-1.47	PiNN-up		-0.601794	0.00499659	0.0400661	-29.6
SNOWBALL_021970_st	BIRC2	baculoviral IAP repeat containing 2	7.458	6.676	2.733e-05	0.0031	1.72	Duroc-up		hsa_miR_4687_3p_st	miR-4687-3p		UGGCUGUUGGAGGGGGCAGGC	3.879	5.666	0.001095	0.1283	-3.45	PiNN-up		-0.601751	0.00500057	0.0400724	-34.5
SNOWBALL_040010_st	PKN2	protein kinase N2	8.351	7.923	0.001041	0.0179	1.35	Duroc-up		hsa_miR_4787_5p_st	miR-4787-5p		GCGGGGGUGGCGGCGGCAUCCC	7.731	8.286	0.0001156	0.05267	-1.47	PiNN-up		-0.601433	0.00502974	0.0401229	-31.3
SNOWBALL_010882_st	BTBD1	BTB (POZ) domain containing 1	10.834	10.314	0.0005767	0.0128	1.43	Duroc-up		hsa_miR_4787_5p_st	miR-4787-5p		GCGGGGGUGGCGGCGGCAUCCC	7.731	8.286	0.0001156	0.05267	-1.47	PiNN-up		-0.601254	0.00504616	0.0401528	-39.1
SNOWBALL_012512_st	CACNA2D1	calcium channel, voltage-dependent, alpha 2/delta subunit 1	11.093	10.373	9.528e-06	0.00221	1.65	Duroc-up		rno_miR_667_star_st	miR-667-3p	miR-667	CGGUGCUGGUGGAGCAGUGAGCAC	3.618	4.72	0.00254	0.1799	-2.15	PiNN-up		-0.600962	0.00507321	0.0402136	-34
SNOWBALL_020065_st	EIF1AX	eukaryotic translation initiation factor 1A, Y-linked	9.298	8.662	0.0002941	0.00919	1.55	Duroc-up		hsa_miR_4787_5p_st	miR-4787-5p		GCGGGGGUGGCGGCGGCAUCCC	7.731	8.286	0.0001156	0.05267	-1.47	PiNN-up		-0.600962	0.00507322	0.0402136	-34.2
SNOWBALL_028214_st	CHD1	chromodomain helicase DNA binding protein 1	4.853	4.199	0.001043	0.0179	1.57	Duroc-up		hsa_miR_4787_5p_st	miR-4787-5p		GCGGGGGUGGCGGCGGCAUCCC	7.731	8.286	0.0001156	0.05267	-1.47	PiNN-up		-0.600937	0.00507549	0.0402149	-40.8
SNOWBALL_003065_st	LMAN1	lectin, mannose-binding, 1	7.722	7.253	0.0003739	0.0105	1.38	Duroc-up		hsa_miR_4787_5p_st	miR-4787-5p		GCGGGGGUGGCGGCGGCAUCCC	7.731	8.286	0.0001156	0.05267	-1.47	PiNN-up		-0.600933	0.00507587	0.0402149	-31.9
SNOWBALL_009060_st	ZFYVE9	zinc finger, FYVE domain containing 9	7.123	6.813	0.005224	0.0434	1.24	Duroc-up		hsa_miR_4687_3p_st	miR-4687-3p		UGGCUGUUGGAGGGGGCAGGC	3.879	5.666	0.001095	0.1283	-3.45	PiNN-up		-0.600814	0.00508694	0.04026	-30
SNOWBALL_036158_st	PTPN4	protein tyrosine phosphatase, non-receptor type 4 (megakaryocyte)	5.846	4.839	0.0006672	0.0139	2.01	Duroc-up		hsa_miR_4687_3p_st	miR-4687-3p		UGGCUGUUGGAGGGGGCAGGC	3.879	5.666	0.001095	0.1283	-3.45	PiNN-up		-0.600755	0.00509234	0.0402717	-25.2
SNOWBALL_011528_st	SCARB2	scavenger receptor class B, member 2	8.369	8.937	2.843e-05	0.00315	-1.48	PiNN-up		rno_miR_363_st	miR-363-5p	miR-363	AAUUGCACGGUAUCCAUCUGU	4.499	2.779	0.0003427	0.07399	3.29	Duroc-up		-0.600731	0.00509459	0.0402724	-26.5
SNOWBALL_002788_s_st	HIF1A	hypoxia inducible factor 1, alpha subunit (basic helix-loop-helix transcription factor)	7.205	6.923	0.00622	0.0486	1.22	Duroc-up		rno_miR_667_star_st	miR-667-3p	miR-667	CGGUGCUGGUGGAGCAGUGAGCAC	3.618	4.72	0.00254	0.1799	-2.15	PiNN-up		-0.600353	0.0051298	0.0403673	-32
SNOWBALL_002233_st	FAM135A	family with sequence similarity 135, member A	6.371	5.882	0.001202	0.0194	1.4	Duroc-up		rno_miR_667_star_st	miR-667-3p	miR-667	CGGUGCUGGUGGAGCAGUGAGCAC	3.618	4.72	0.00254	0.1799	-2.15	PiNN-up		-0.599987	0.00516419	0.0404039	-36.8
SNOWBALL_041760_st	INPP4B	inositol polyphosphate-4-phosphatase, type II, 105kDa	4.845	4.121	0.0009369	0.0168	1.65	Duroc-up		rno_miR_667_star_st	miR-667-3p	miR-667	CGGUGCUGGUGGAGCAGUGAGCAC	3.618	4.72	0.00254	0.1799	-2.15	PiNN-up		-0.599876	0.0051746	0.04041	-29.6
SNOWBALL_011379_st	FRYL	FRY-like	7.252	6.74	4.805e-05	0.00389	1.43	Duroc-up		hsa_miR_4687_3p_st	miR-4687-3p		UGGCUGUUGGAGGGGGCAGGC	3.879	5.666	0.001095	0.1283	-3.45	PiNN-up		-0.599851	0.00517696	0.0404131	-30.5
SNOWBALL_015189_st	CLASP2	cytoplasmic linker associated protein 2	8.014	7.697	0.0009227	0.0167	1.25	Duroc-up		hsa_miR_4687_3p_st	miR-4687-3p		UGGCUGUUGGAGGGGGCAGGC	3.879	5.666	0.001095	0.1283	-3.45	PiNN-up		-0.599818	0.00518009	0.0404203	-31.2
SNOWBALL_023065_s_st	RSF1	remodeling and spacing factor 1	6.681	6.099	0.000368	0.0103	1.5	Duroc-up		hsa_miR_4687_3p_st	miR-4687-3p		UGGCUGUUGGAGGGGGCAGGC	3.879	5.666	0.001095	0.1283	-3.45	PiNN-up		-0.599633	0.00519749	0.0404783	-36.2
SNOWBALL_016308_s_st	FTSJ1	FtsJ homolog 1 (E. coli)	11.063	10.651	0.0003464	0.01	1.33	Duroc-up		hsa_miR_4687_3p_st	miR-4687-3p		UGGCUGUUGGAGGGGGCAGGC	3.879	5.666	0.001095	0.1283	-3.45	PiNN-up		-0.599195	0.00523899	0.040576	-33.5
SNOWBALL_017887_st	GPR155	G protein-coupled receptor 155	6.449	5.898	7.872e-05	0.00499	1.46	Duroc-up		rno_miR_667_star_st	miR-667-3p	miR-667	CGGUGCUGGUGGAGCAGUGAGCAC	3.618	4.72	0.00254	0.1799	-2.15	PiNN-up		-0.598924	0.00526489	0.0406331	-34.7
SNOWBALL_002983_st	SMAD3	SMAD family member 3	6.949	7.227	0.0007672	0.0151	-1.21	PiNN-up		eca_miR_423_5p_st	miR-423-5p	miR-423	UGAGGGGCAGAGAGCGAGACUUU	3.169	2.202	0.001925	0.1637	1.95	Duroc-up		-0.598856	0.00527132	0.0406437	-29.1
SNOWBALL_005129_st	STRN	striatin, calmodulin binding protein	7.09	6.592	0.0002082	0.00793	1.41	Duroc-up		rno_miR_667_star_st	miR-667-3p	miR-667	CGGUGCUGGUGGAGCAGUGAGCAC	3.618	4.72	0.00254	0.1799	-2.15	PiNN-up		-0.598206	0.00533383	0.0407947	-31
SNOWBALL_003043_st	TJP2	tight junction protein 2 (zona occludens 2)	6.119	5.521	3.07e-08	0.000182	1.51	Duroc-up		xtr_miR_133b_st	miR-133b	miR-133	UUGGUCCCCUUCAACCAGCUA	11.834	12.094	0.003087	0.1976	-1.2	PiNN-up		-0.598074	0.0053465	0.0408307	-31.4
SNOWBALL_007756_st	WNK1	WNK lysine deficient protein kinase 1	9.545	9.333	0.004015	0.0373	1.16	Duroc-up		xtr_miR_133b_st	miR-133b	miR-133	UUGGUCCCCUUCAACCAGCUA	11.834	12.094	0.003087	0.1976	-1.2	PiNN-up		-0.59794	0.00535953	0.0408551	-26.1
SNOWBALL_010485_st	SCAPER	S-phase cyclin A-associated protein in the ER	7.026	6.291	4.042e-06	0.00187	1.66	Duroc-up		hsa_miR_4687_3p_st	miR-4687-3p		UGGCUGUUGGAGGGGGCAGGC	3.879	5.666	0.001095	0.1283	-3.45	PiNN-up		-0.597705	0.00538229	0.0409185	-26.8
SNOWBALL_014724_st	COX10	protoheme IX farnesyltransferase, mitochondrial-like	6.245	6.632	2.474e-05	0.00303	-1.31	PiNN-up		eca_miR_423_5p_st	miR-423-5p	miR-423	UGAGGGGCAGAGAGCGAGACUUU	3.169	2.202	0.001925	0.1637	1.95	Duroc-up		-0.597671	0.00538561	0.0409185	-28.1
SNOWBALL_023524_s_st	STAG2	stromal antigen 2	7.498	6.992	0.001831	0.024	1.42	Duroc-up		hsa_miR_4787_5p_st	miR-4787-5p		GCGGGGGUGGCGGCGGCAUCCC	7.731	8.286	0.0001156	0.05267	-1.47	PiNN-up		-0.597642	0.00538847	0.0409251	-29.1
SNOWBALL_002668_st	AP4E1	adaptor-related protein complex 4, epsilon 1 subunit	8.095	7.59	0.0004787	0.0118	1.42	Duroc-up		xtr_miR_133b_st	miR-133b	miR-133	UUGGUCCCCUUCAACCAGCUA	11.834	12.094	0.003087	0.1976	-1.2	PiNN-up		-0.597352	0.00541673	0.0409794	-28.6
SNOWBALL_002912_st	SECISBP2L	SECIS binding protein 2-like	7.389	6.96	0.0009183	0.0167	1.35	Duroc-up		hsa_miR_4687_3p_st	miR-4687-3p		UGGCUGUUGGAGGGGGCAGGC	3.879	5.666	0.001095	0.1283	-3.45	PiNN-up		-0.597154	0.00543612	0.0410376	-31.1
SNOWBALL_003949_s_st	ERP44	endoplasmic reticulum protein 44	7.071	6.776	0.00453	0.0398	1.23	Duroc-up		rno_miR_667_star_st	miR-667-3p	miR-667	CGGUGCUGGUGGAGCAGUGAGCAC	3.618	4.72	0.00254	0.1799	-2.15	PiNN-up		-0.597088	0.00544263	0.0410461	-31.5
SNOWBALL_022388_s_st	JMJD6	jumonji domain containing 6	6.1	6.347	0.003437	0.0342	-1.19	PiNN-up		eca_miR_423_5p_st	miR-423-5p	miR-423	UGAGGGGCAGAGAGCGAGACUUU	3.169	2.202	0.001925	0.1637	1.95	Duroc-up		-0.597082	0.00544315	0.0410461	-29.1
SNOWBALL_002608_st	USP45	ubiquitin specific peptidase 45	7.031	6.312	3.898e-05	0.0037	1.65	Duroc-up		xla_miR_133b_st	miR-133b	miR-133	UUGGUCCCCUUCAACCAGCUA	11.849	12.121	0.002809	0.1938	-1.21	PiNN-up		-0.597038	0.00544756	0.0410554	-28.3
SNOWBALL_005485_st	MSH2	mutS homolog 2, colon cancer, nonpolyposis type 1 (E. coli)	5.753	4.946	5.974e-05	0.00436	1.75	Duroc-up		hsa_miR_4687_3p_st	miR-4687-3p		UGGCUGUUGGAGGGGGCAGGC	3.879	5.666	0.001095	0.1283	-3.45	PiNN-up		-0.596976	0.00545362	0.0410603	-26.5
SNOWBALL_007681_s_st	ADAMTS20	ADAM metallopeptidase with thrombospondin type 1 motif, 20	6.031	5.327	8.733e-05	0.00524	1.63	Duroc-up		hsa_miR_4787_5p_st	miR-4787-5p		GCGGGGGUGGCGGCGGCAUCCC	7.731	8.286	0.0001156	0.05267	-1.47	PiNN-up		-0.596858	0.00546522	0.0410836	-35.1
SNOWBALL_002213_st	NCOA7	nuclear receptor coactivator 7	5.686	5.058	2.05e-05	0.00288	1.55	Duroc-up		xla_miR_133b_st	miR-133b	miR-133	UUGGUCCCCUUCAACCAGCUA	11.849	12.121	0.002809	0.1938	-1.21	PiNN-up		-0.59676	0.00547489	0.0410995	-30.2
SNOWBALL_000037_st	NT5DC1	5'-nucleotidase domain containing 1	7.129	6.519	3.21e-06	0.00186	1.53	Duroc-up		rno_miR_877_st	miR-877	miR-877	GUAGAGGAGAUGGCGCAGGG	2.594	3.86	0.001793	0.1637	-2.4	PiNN-up		-0.596694	0.00548143	0.0411185	-31.2
SNOWBALL_014087_st	TMTC4	transmembrane and tetratricopeptide repeat containing 4	6.369	5.506	0.0001858	0.00763	1.82	Duroc-up		xtr_miR_133b_st	miR-133b	miR-133	UUGGUCCCCUUCAACCAGCUA	11.834	12.094	0.003087	0.1976	-1.2	PiNN-up		-0.59646	0.00550452	0.0411798	-26.7
SNOWBALL_046402_st	UBXN7	UBX domain protein 7	6.082	5.537	0.0005206	0.0122	1.46	Duroc-up		hsa_miR_4687_3p_st	miR-4687-3p		UGGCUGUUGGAGGGGGCAGGC	3.879	5.666	0.001095	0.1283	-3.45	PiNN-up		-0.595996	0.00555066	0.0412959	-35
SNOWBALL_029556_st	BAZ1B	bromodomain adjacent to zinc finger domain, 1B	8.363	7.931	0.0007981	0.0154	1.35	Duroc-up		xtr_miR_133b_st	miR-133b	miR-133	UUGGUCCCCUUCAACCAGCUA	11.834	12.094	0.003087	0.1976	-1.2	PiNN-up		-0.595927	0.00555749	0.0413114	-28.6
SNOWBALL_013869_st	RB1	retinoblastoma 1	8.284	7.846	8.98e-05	0.00536	1.35	Duroc-up		hsa_miR_4787_5p_st	miR-4787-5p		GCGGGGGUGGCGGCGGCAUCCC	7.731	8.286	0.0001156	0.05267	-1.47	PiNN-up		-0.595852	0.00556503	0.0413268	-26.5
SNOWBALL_007279_st	AEBP2	AE binding protein 2	8.072	7.857	0.002494	0.0285	1.16	Duroc-up		rno_miR_667_star_st	miR-667-3p	miR-667	CGGUGCUGGUGGAGCAGUGAGCAC	3.618	4.72	0.00254	0.1799	-2.15	PiNN-up		-0.59583	0.00556722	0.0413347	-39.9
SNOWBALL_016450_st	TAOK3	TAO kinase 3	6.235	5.84	0.000542	0.0124	1.31	Duroc-up		hsa_miR_4687_3p_st	miR-4687-3p		UGGCUGUUGGAGGGGGCAGGC	3.879	5.666	0.001095	0.1283	-3.45	PiNN-up		-0.595809	0.00556937	0.0413387	-30.1
SNOWBALL_039469_st	ABL2	v-abl Abelson murine leukemia viral oncogene homolog 2	4.004	3.408	0.005552	0.0451	1.51	Duroc-up		hsa_miR_4687_3p_st	miR-4687-3p		UGGCUGUUGGAGGGGGCAGGC	3.879	5.666	0.001095	0.1283	-3.45	PiNN-up		-0.595775	0.00557275	0.041352	-33.9
SNOWBALL_014087_st	TMTC4	transmembrane and tetratricopeptide repeat containing 4	6.369	5.506	0.0001858	0.00763	1.82	Duroc-up		gga_miR_1666_st	miR-1666		UAACGCCACGGGGCUGAGGCUG	1.719	2.652	0.001962	0.1637	-1.91	PiNN-up		-0.595729	0.00557737	0.0413642	-33.6
SNOWBALL_010635_st	TTC7B	tetratricopeptide repeat domain 7B	8.97	8.71	0.002563	0.0288	1.2	Duroc-up		dps_miR_311_star_st	miR-311-3p	miR-310	AAGCUGGGGGAUGGGCAAUACU	2.117	3.041	0.003025	0.1976	-1.9	PiNN-up		-0.595655	0.00558471	0.0413826	-29.1
SNOWBALL_008377_st	ZNF574	zinc finger protein 574	6.35	6.525	0.005673	0.0457	-1.13	PiNN-up		eca_miR_423_5p_st	miR-423-5p	miR-423	UGAGGGGCAGAGAGCGAGACUUU	3.169	2.202	0.001925	0.1637	1.95	Duroc-up		-0.595643	0.005586	0.0413833	-29.9
SNOWBALL_007316_st	C5H12orf35	uncharacterized protein C12orf35-like	7.489	6.793	0.0008943	0.0165	1.62	Duroc-up		hsa_miR_4687_3p_st	miR-4687-3p		UGGCUGUUGGAGGGGGCAGGC	3.879	5.666	0.001095	0.1283	-3.45	PiNN-up		-0.595525	0.00559779	0.0414192	-26.3
SNOWBALL_006668_st	PKN2	protein kinase N2	9.122	8.769	0.000474	0.0117	1.28	Duroc-up		hsa_miR_4787_5p_st	miR-4787-5p		GCGGGGGUGGCGGCGGCAUCCC	7.731	8.286	0.0001156	0.05267	-1.47	PiNN-up		-0.595457	0.00560465	0.0414372	-31.3
SNOWBALL_035536_st	PRRC2C	proline-rich coiled-coil 2C	9.312	8.957	0.0003143	0.00959	1.28	Duroc-up		rno_miR_667_star_st	miR-667-3p	miR-667	CGGUGCUGGUGGAGCAGUGAGCAC	3.618	4.72	0.00254	0.1799	-2.15	PiNN-up		-0.595418	0.00560854	0.0414372	-33
SNOWBALL_005714_st	WWP1	WW domain containing E3 ubiquitin protein ligase 1	10.945	10.436	0.0007532	0.015	1.42	Duroc-up		hsa_miR_4687_3p_st	miR-4687-3p		UGGCUGUUGGAGGGGGCAGGC	3.879	5.666	0.001095	0.1283	-3.45	PiNN-up		-0.595389	0.00561147	0.0414399	-31.4
SNOWBALL_030717_st	ZEB2	zinc finger E-box binding homeobox 2	6.668	5.986	0.0002469	0.00844	1.6	Duroc-up		rno_miR_667_star_st	miR-667-3p	miR-667	CGGUGCUGGUGGAGCAGUGAGCAC	3.618	4.72	0.00254	0.1799	-2.15	PiNN-up		-0.595242	0.00562631	0.0414636	-32.5
SNOWBALL_040175_st	TTC7B	tetratricopeptide repeat domain 7B	5.971	5.325	0.002823	0.0305	1.56	Duroc-up		dps_miR_311_star_st	miR-311-3p	miR-310	AAGCUGGGGGAUGGGCAAUACU	2.117	3.041	0.003025	0.1976	-1.9	PiNN-up		-0.59497	0.00565376	0.0415215	-29.1
SNOWBALL_000263_s_st	DLG1	discs, large homolog 1 (Drosophila)	8.014	7.378	8.274e-05	0.00508	1.55	Duroc-up		xtr_miR_133b_st	miR-133b	miR-133	UUGGUCCCCUUCAACCAGCUA	11.834	12.094	0.003087	0.1976	-1.2	PiNN-up		-0.594798	0.00567117	0.0415635	-26.5
SNOWBALL_006265_st	ZNF644	zinc finger protein 644	9.818	9.091	0.0001663	0.00726	1.66	Duroc-up		bhv1_miR_B3_st	miR-B3		CCACGGCGUGCUGAUGAUGG	2.209	3.316	0.003151	0.1976	-2.15	PiNN-up		-0.594742	0.00567693	0.0415756	-26.7
SNOWBALL_015336_st	PBRM1	polybromo 1	8.213	7.631	0.0001057	0.00577	1.5	Duroc-up		xtr_miR_133b_st	miR-133b	miR-133	UUGGUCCCCUUCAACCAGCUA	11.834	12.094	0.003087	0.1976	-1.2	PiNN-up		-0.59461	0.00569033	0.0416022	-29.6
SNOWBALL_017938_st	PRPF40A	PRP40 pre-mRNA processing factor 40 homolog A (S. cerevisiae)	7.648	7.002	1.225e-05	0.00245	1.56	Duroc-up		rno_miR_667_star_st	miR-667-3p	miR-667	CGGUGCUGGUGGAGCAGUGAGCAC	3.618	4.72	0.00254	0.1799	-2.15	PiNN-up		-0.594578	0.00569357	0.0416105	-29.2
SNOWBALL_047518_st	AHNAK	AHNAK nucleoprotein	8.595	8.259	0.002604	0.029	1.26	Duroc-up		hsa_miR_4787_5p_st	miR-4787-5p		GCGGGGGUGGCGGCGGCAUCCC	7.731	8.286	0.0001156	0.05267	-1.47	PiNN-up		-0.593913	0.00576163	0.0417852	-29.5
SNOWBALL_028237_st	ZBTB38	zinc finger and BTB domain containing 38	5.784	5.073	0.0003891	0.0106	1.64	Duroc-up		hsa_miR_4787_5p_st	miR-4787-5p		GCGGGGGUGGCGGCGGCAUCCC	7.731	8.286	0.0001156	0.05267	-1.47	PiNN-up		-0.593813	0.00577197	0.0418178	-34.3
SNOWBALL_002994_st	PTAR1	protein prenyltransferase alpha subunit repeat containing 1	7.33	6.974	0.001463	0.0215	1.28	Duroc-up		hsa_miR_4687_3p_st	miR-4687-3p		UGGCUGUUGGAGGGGGCAGGC	3.879	5.666	0.001095	0.1283	-3.45	PiNN-up		-0.593396	0.00581501	0.0419249	-36
SNOWBALL_021494_s_st	BBX	bobby sox homolog (Drosophila)	7.037	6.463	4.017e-05	0.00373	1.49	Duroc-up		hsa_miR_4787_5p_st	miR-4787-5p		GCGGGGGUGGCGGCGGCAUCCC	7.731	8.286	0.0001156	0.05267	-1.47	PiNN-up		-0.59311	0.00584469	0.0419592	-34.6
SNOWBALL_016278_st	KCTD9	potassium channel tetramerisation domain containing 9	7.499	7.005	1.407e-05	0.00246	1.41	Duroc-up		rno_miR_667_star_st	miR-667-3p	miR-667	CGGUGCUGGUGGAGCAGUGAGCAC	3.618	4.72	0.00254	0.1799	-2.15	PiNN-up		-0.59298	0.00585823	0.0419853	-30.2
SNOWBALL_033687_st	PDS5A	PDS5, regulator of cohesion maintenance, homolog A (S. cerevisiae)	7.11	6.421	0.0001791	0.00752	1.61	Duroc-up		hsa_miR_4687_3p_st	miR-4687-3p		UGGCUGUUGGAGGGGGCAGGC	3.879	5.666	0.001095	0.1283	-3.45	PiNN-up		-0.592978	0.00585849	0.0419853	-32.9
SNOWBALL_010918_st	G2E3	G2/M-phase specific E3 ubiquitin protein ligase	5.696	5.264	0.0008337	0.0156	1.35	Duroc-up		rno_miR_667_star_st	miR-667-3p	miR-667	CGGUGCUGGUGGAGCAGUGAGCAC	3.618	4.72	0.00254	0.1799	-2.15	PiNN-up		-0.592939	0.00586252	0.0419853	-29.2
SNOWBALL_013979_st	RBM26	RNA binding motif protein 26	7.343	6.952	9.177e-05	0.00538	1.31	Duroc-up		hsa_miR_4787_5p_st	miR-4787-5p		GCGGGGGUGGCGGCGGCAUCCC	7.731	8.286	0.0001156	0.05267	-1.47	PiNN-up		-0.592782	0.00587892	0.0420179	-30.9
SNOWBALL_033869_st	PUM2	pumilio homolog 2 (Drosophila)	7.291	6.69	0.0003859	0.0106	1.52	Duroc-up		rno_miR_667_star_st	miR-667-3p	miR-667	CGGUGCUGGUGGAGCAGUGAGCAC	3.618	4.72	0.00254	0.1799	-2.15	PiNN-up		-0.592508	0.00590761	0.0420748	-33.7
SNOWBALL_005937_st	CHD7	chromodomain helicase DNA binding protein 7	7.003	6.695	0.001308	0.0204	1.24	Duroc-up		xla_miR_133b_st	miR-133b	miR-133	UUGGUCCCCUUCAACCAGCUA	11.849	12.121	0.002809	0.1938	-1.21	PiNN-up		-0.592256	0.00593413	0.0421464	-26.6
SNOWBALL_003198_st	USP8	ubiquitin specific peptidase 8	6.752	6.095	0.0005305	0.0123	1.58	Duroc-up		hsa_miR_4687_3p_st	miR-4687-3p		UGGCUGUUGGAGGGGGCAGGC	3.879	5.666	0.001095	0.1283	-3.45	PiNN-up		-0.591701	0.00599288	0.0422479	-29.3
SNOWBALL_006265_st	ZNF644	zinc finger protein 644	9.818	9.091	0.0001663	0.00726	1.66	Duroc-up		hsa_miR_4687_3p_st	miR-4687-3p		UGGCUGUUGGAGGGGGCAGGC	3.879	5.666	0.001095	0.1283	-3.45	PiNN-up		-0.591694	0.00599361	0.0422479	-33.4
SNOWBALL_002213_st	NCOA7	nuclear receptor coactivator 7	5.686	5.058	2.05e-05	0.00288	1.55	Duroc-up		hsa_miR_4787_5p_st	miR-4787-5p		GCGGGGGUGGCGGCGGCAUCCC	7.731	8.286	0.0001156	0.05267	-1.47	PiNN-up		-0.591173	0.0060492	0.0423539	-32.1
SNOWBALL_025369_st	NR3C1	Sus scrofa mRNA, clone:MLN010099F07, expressed in mesenteric lymph node	7.025	6.548	0.005664	0.0457	1.39	Duroc-up		hsa_miR_4687_3p_st	miR-4687-3p		UGGCUGUUGGAGGGGGCAGGC	3.879	5.666	0.001095	0.1283	-3.45	PiNN-up		-0.590444	0.00612766	0.0425244	-35.2
SNOWBALL_002402_st	MYO6	myosin VI	5.141	4.745	0.0002381	0.00837	1.32	Duroc-up		dps_miR_311_star_st	miR-311-3p	miR-310	AAGCUGGGGGAUGGGCAAUACU	2.117	3.041	0.003025	0.1976	-1.9	PiNN-up		-0.590366	0.00613604	0.0425537	-28.2
SNOWBALL_011345_s_st	FRYL	FRY-like	7.032	6.47	0.0001088	0.00586	1.48	Duroc-up		hsa_miR_4687_3p_st	miR-4687-3p		UGGCUGUUGGAGGGGGCAGGC	3.879	5.666	0.001095	0.1283	-3.45	PiNN-up		-0.590354	0.0061374	0.0425566	-30.5
SNOWBALL_012870_st	AHR	aryl hydrocarbon receptor	6.002	5.559	3.47e-05	0.0035	1.36	Duroc-up		gga_miR_1666_st	miR-1666		UAACGCCACGGGGCUGAGGCUG	1.719	2.652	0.001962	0.1637	-1.91	PiNN-up		-0.590328	0.00614025	0.042559	-29.9
SNOWBALL_013414_st	AGTPBP1	ATP/GTP binding protein 1	6.402	5.591	6.991e-06	0.00215	1.75	Duroc-up		gga_miR_1666_st	miR-1666		UAACGCCACGGGGCUGAGGCUG	1.719	2.652	0.001962	0.1637	-1.91	PiNN-up		-0.590123	0.00616241	0.0426246	-29.7
SNOWBALL_005613_st	ZHX1	zinc fingers and homeoboxes 1	8.414	7.727	4.075e-05	0.00373	1.61	Duroc-up		hsa_miR_4787_5p_st	miR-4787-5p		GCGGGGGUGGCGGCGGCAUCCC	7.731	8.286	0.0001156	0.05267	-1.47	PiNN-up		-0.589932	0.00618324	0.0426721	-39.4
SNOWBALL_010921_st	PAPOLA	poly(A) polymerase alpha	8.46	8.004	0.0002394	0.00838	1.37	Duroc-up		xla_miR_133b_st	miR-133b	miR-133	UUGGUCCCCUUCAACCAGCUA	11.849	12.121	0.002809	0.1938	-1.21	PiNN-up		-0.58979	0.00619876	0.0427228	-26.6
SNOWBALL_036623_st	TBL1XR1	transducin (beta)-like 1 X-linked receptor 1	3.876	3.303	0.00461	0.0402	1.49	Duroc-up		rno_miR_667_star_st	miR-667-3p	miR-667	CGGUGCUGGUGGAGCAGUGAGCAC	3.618	4.72	0.00254	0.1799	-2.15	PiNN-up		-0.589712	0.00620724	0.0427506	-26.5
SNOWBALL_036158_st	PTPN4	protein tyrosine phosphatase, non-receptor type 4 (megakaryocyte)	5.846	4.839	0.0006672	0.0139	2.01	Duroc-up		hsa_miR_4787_5p_st	miR-4787-5p		GCGGGGGUGGCGGCGGCAUCCC	7.731	8.286	0.0001156	0.05267	-1.47	PiNN-up		-0.589538	0.00622636	0.0427852	-25.4
SNOWBALL_016525_st	GTF2H3	general transcription factor IIH, polypeptide 3, 34kDa	6.348	5.775	0.000694	0.0142	1.49	Duroc-up		hsa_miR_4787_5p_st	miR-4787-5p		GCGGGGGUGGCGGCGGCAUCCC	7.731	8.286	0.0001156	0.05267	-1.47	PiNN-up		-0.589329	0.00624928	0.0428345	-33.5
SNOWBALL_035433_st	CCDC132	coiled-coil domain containing 132	7.875	7.254	5.617e-05	0.00419	1.54	Duroc-up		hsa_miR_4687_3p_st	miR-4687-3p		UGGCUGUUGGAGGGGGCAGGC	3.879	5.666	0.001095	0.1283	-3.45	PiNN-up		-0.589145	0.00626956	0.0428774	-26.3
SNOWBALL_006798_st	TCP11L2	t-complex 11 (mouse)-like 2	7.854	7.552	0.004815	0.0413	1.23	Duroc-up		xtr_miR_133b_st	miR-133b	miR-133	UUGGUCCCCUUCAACCAGCUA	11.834	12.094	0.003087	0.1976	-1.2	PiNN-up		-0.589037	0.00628144	0.042908	-25.9
SNOWBALL_011383_st	LIMCH1	LIM and calponin homology domains 1	10.275	9.784	3.889e-05	0.0037	1.41	Duroc-up		hsa_miR_4787_5p_st	miR-4787-5p		GCGGGGGUGGCGGCGGCAUCCC	7.731	8.286	0.0001156	0.05267	-1.47	PiNN-up		-0.589014	0.00628398	0.042908	-33.7
SNOWBALL_009297_st	TTLL7	tubulin tyrosine ligase-like family, member 7	8.213	7.601	7.847e-06	0.00218	1.53	Duroc-up		mmu_miR_877_st	miR-877-5p	miR-877	GUAGAGGAGAUGGCGCAGGG	2.665	3.68	0.002451	0.1799	-2.02	PiNN-up		-0.588094	0.0063863	0.0431662	-26.8
SNOWBALL_008633_st	EIF2C1	eukaryotic translation initiation factor 2C, 1	6.906	7.064	0.003345	0.0337	-1.12	PiNN-up		eca_miR_423_5p_st	miR-423-5p	miR-423	UGAGGGGCAGAGAGCGAGACUUU	3.169	2.202	0.001925	0.1637	1.95	Duroc-up		-0.587623	0.00643918	0.0433143	-29.3
SNOWBALL_036847_st	ENTPD5	ectonucleoside triphosphate diphosphohydrolase 5	5.96	5.604	0.002718	0.0298	1.28	Duroc-up		xtr_miR_133b_st	miR-133b	miR-133	UUGGUCCCCUUCAACCAGCUA	11.834	12.094	0.003087	0.1976	-1.2	PiNN-up		-0.587139	0.00649395	0.0434163	-33.3
SNOWBALL_038062_st	RTN3	reticulon 3	6.31	5.826	0.0003368	0.0099	1.4	Duroc-up		rno_miR_667_star_st	miR-667-3p	miR-667	CGGUGCUGGUGGAGCAGUGAGCAC	3.618	4.72	0.00254	0.1799	-2.15	PiNN-up		-0.587028	0.00650654	0.0434377	-36.6
SNOWBALL_030412_st	AR	Ssc_hash_S18556206 BX924857 Sus Scrofa library (scan) Sus scrofa cDNA clone scan0025.k.15 5prim, mRNA sequence /clone=scan0025.k.15 /clone_end=5prime /gb=BX924857 /gi=90235569 /ug=Ssc.25911 /len=772	4.361	3.789	0.0002739	0.00891	1.49	Duroc-up		hsa_miR_4787_5p_st	miR-4787-5p		GCGGGGGUGGCGGCGGCAUCCC	7.731	8.286	0.0001156	0.05267	-1.47	PiNN-up		-0.586636	0.00655122	0.0435366	-43.9
SNOWBALL_014965_st	ZNF287	zinc finger protein 287	5.43	5.077	0.0008275	0.0156	1.28	Duroc-up		bhv1_miR_B3_st	miR-B3		CCACGGCGUGCUGAUGAUGG	2.209	3.316	0.003151	0.1976	-2.15	PiNN-up		-0.586548	0.00656124	0.043557	-26
SNOWBALL_032731_st	BRWD1	bromodomain and WD repeat domain containing 1	7.207	6.721	0.002006	0.0253	1.4	Duroc-up		hsa_miR_4687_3p_st	miR-4687-3p		UGGCUGUUGGAGGGGGCAGGC	3.879	5.666	0.001095	0.1283	-3.45	PiNN-up		-0.586493	0.00656754	0.0435796	-30.7
SNOWBALL_017371_st	FAM175B	family with sequence similarity 175, member B	5.802	5.401	0.005124	0.0429	1.32	Duroc-up		hsa_miR_4687_3p_st	miR-4687-3p		UGGCUGUUGGAGGGGGCAGGC	3.879	5.666	0.001095	0.1283	-3.45	PiNN-up		-0.58629	0.00659087	0.043628	-32
SNOWBALL_003043_st	TJP2	tight junction protein 2 (zona occludens 2)	6.119	5.521	3.07e-08	0.000182	1.51	Duroc-up		xla_miR_133b_st	miR-133b	miR-133	UUGGUCCCCUUCAACCAGCUA	11.849	12.121	0.002809	0.1938	-1.21	PiNN-up		-0.586247	0.00659576	0.043636	-31.4
SNOWBALL_003040_st	MPHOSPH10	u3 small nucleolar ribonucleoprotein protein MPP10-like	5.415	4.71	0.0006012	0.0131	1.63	Duroc-up		hsa_miR_4787_5p_st	miR-4787-5p		GCGGGGGUGGCGGCGGCAUCCC	7.731	8.286	0.0001156	0.05267	-1.47	PiNN-up		-0.586228	0.00659792	0.043642	-37.4
SNOWBALL_018429_s_st	COL6A3	collagen, type VI, alpha 3	6.938	7.36	1.375e-05	0.00245	-1.34	PiNN-up		eca_miR_423_5p_st	miR-423-5p	miR-423	UGAGGGGCAGAGAGCGAGACUUU	3.169	2.202	0.001925	0.1637	1.95	Duroc-up		-0.586112	0.00661124	0.0436649	-29
SNOWBALL_017886_s_st	TLK1	tousled-like kinase 1	6.697	6.237	0.0004567	0.0116	1.38	Duroc-up		mmu_miR_877_st	miR-877-5p	miR-877	GUAGAGGAGAUGGCGCAGGG	2.665	3.68	0.002451	0.1799	-2.02	PiNN-up		-0.585576	0.00667325	0.0437807	-30.4
SNOWBALL_025738_st	TRIP12	thyroid hormone receptor interactor 12	9.069	8.643	0.000694	0.0142	1.34	Duroc-up		hsa_miR_4687_3p_st	miR-4687-3p		UGGCUGUUGGAGGGGGCAGGC	3.879	5.666	0.001095	0.1283	-3.45	PiNN-up		-0.58536	0.0066984	0.0438279	-29.9
SNOWBALL_021806_s_st	ZC3H11A	zinc finger CCCH-type containing 11A	9.168	8.59	0.0002736	0.00891	1.49	Duroc-up		rno_miR_667_star_st	miR-667-3p	miR-667	CGGUGCUGGUGGAGCAGUGAGCAC	3.618	4.72	0.00254	0.1799	-2.15	PiNN-up		-0.585248	0.00671138	0.0438695	-37.2
SNOWBALL_014473_st	RPS6KB1	ribosomal protein S6 kinase, 70kDa, polypeptide 1	8.305	7.918	0.0006791	0.014	1.31	Duroc-up		hsa_miR_4787_5p_st	miR-4787-5p		GCGGGGGUGGCGGCGGCAUCCC	7.731	8.286	0.0001156	0.05267	-1.47	PiNN-up		-0.584794	0.0067645	0.0439901	-33.8
SNOWBALL_013390_st	WAC	WW domain containing adaptor with coiled-coil	9.058	8.588	5.207e-05	0.00407	1.38	Duroc-up		hsa_miR_4687_3p_st	miR-4687-3p		UGGCUGUUGGAGGGGGCAGGC	3.879	5.666	0.001095	0.1283	-3.45	PiNN-up		-0.584659	0.00678035	0.0440338	-34.9
SNOWBALL_023267_st	DMD	dystrophin	10.635	9.988	2.086e-05	0.00288	1.57	Duroc-up		hsa_miR_4687_3p_st	miR-4687-3p		UGGCUGUUGGAGGGGGCAGGC	3.879	5.666	0.001095	0.1283	-3.45	PiNN-up		-0.584389	0.0068122	0.0441002	-26.2
SNOWBALL_011863_st	SPATA5	spermatogenesis associated 5	3.989	3.582	0.0008527	0.0158	1.33	Duroc-up		bhv1_miR_B3_st	miR-B3		CCACGGCGUGCUGAUGAUGG	2.209	3.316	0.003151	0.1976	-2.15	PiNN-up		-0.584366	0.0068149	0.0441021	-25.9
SNOWBALL_006798_st	TCP11L2	t-complex 11 (mouse)-like 2	7.854	7.552	0.004815	0.0413	1.23	Duroc-up		xla_miR_133b_st	miR-133b	miR-133	UUGGUCCCCUUCAACCAGCUA	11.849	12.121	0.002809	0.1938	-1.21	PiNN-up		-0.58391	0.00686886	0.044207	-25.9
SNOWBALL_011345_s_st	FRYL	FRY-like	7.032	6.47	0.0001088	0.00586	1.48	Duroc-up		xtr_miR_133b_st	miR-133b	miR-133	UUGGUCCCCUUCAACCAGCUA	11.834	12.094	0.003087	0.1976	-1.2	PiNN-up		-0.583807	0.00688113	0.0442164	-26.9
SNOWBALL_017934_st	ITGA6	integrin, alpha 6	7.056	6.43	0.0003578	0.0102	1.54	Duroc-up		rno_miR_667_star_st	miR-667-3p	miR-667	CGGUGCUGGUGGAGCAGUGAGCAC	3.618	4.72	0.00254	0.1799	-2.15	PiNN-up		-0.583738	0.00688937	0.0442407	-34
SNOWBALL_035694_st	PIK3C2A	phosphoinositide-3-kinase, class 2, alpha polypeptide	4.709	4.077	0.0004946	0.012	1.55	Duroc-up		mmu_miR_877_st	miR-877-5p	miR-877	GUAGAGGAGAUGGCGCAGGG	2.665	3.68	0.002451	0.1799	-2.02	PiNN-up		-0.583659	0.00689875	0.0442539	-27.1
SNOWBALL_031733_st	LMBRD2	LMBR1 domain containing 2	5.698	5.07	0.0004584	0.0116	1.55	Duroc-up		hsa_miR_4687_3p_st	miR-4687-3p		UGGCUGUUGGAGGGGGCAGGC	3.879	5.666	0.001095	0.1283	-3.45	PiNN-up		-0.583552	0.00691149	0.0442628	-31.3
SNOWBALL_018580_st	LMBRD2	LMBR1 domain containing 2	7.92	7.35	4.175e-05	0.00373	1.48	Duroc-up		rno_miR_667_star_st	miR-667-3p	miR-667	CGGUGCUGGUGGAGCAGUGAGCAC	3.618	4.72	0.00254	0.1799	-2.15	PiNN-up		-0.583536	0.00691343	0.0442638	-25.8
SNOWBALL_025738_st	TRIP12	thyroid hormone receptor interactor 12	9.069	8.643	0.000694	0.0142	1.34	Duroc-up		rno_miR_877_st	miR-877	miR-877	GUAGAGGAGAUGGCGCAGGG	2.594	3.86	0.001793	0.1637	-2.4	PiNN-up		-0.583194	0.00695444	0.044353	-29.9
SNOWBALL_017854_st	FASTKD1	FAST kinase domains 1	6.234	5.708	0.0003068	0.00948	1.44	Duroc-up		xtr_miR_133b_st	miR-133b	miR-133	UUGGUCCCCUUCAACCAGCUA	11.834	12.094	0.003087	0.1976	-1.2	PiNN-up		-0.583136	0.0069614	0.0443618	-25.8
SNOWBALL_015865_st	ZBTB11	zinc finger and BTB domain containing 11	6.301	6.606	8.011e-05	0.00504	-1.24	PiNN-up		eca_miR_423_5p_st	miR-423-5p	miR-423	UGAGGGGCAGAGAGCGAGACUUU	3.169	2.202	0.001925	0.1637	1.95	Duroc-up		-0.582893	0.00699062	0.0444421	-27.2
SNOWBALL_005673_st	OXR1	oxidation resistance 1	8.231	7.518	3.592e-05	0.00357	1.64	Duroc-up		hsa_miR_4687_3p_st	miR-4687-3p		UGGCUGUUGGAGGGGGCAGGC	3.879	5.666	0.001095	0.1283	-3.45	PiNN-up		-0.582743	0.00700873	0.0444868	-35.9
SNOWBALL_013821_st	INTS6	integrator complex subunit 6	7.283	6.795	0.002913	0.0309	1.4	Duroc-up		hsa_miR_4687_3p_st	miR-4687-3p		UGGCUGUUGGAGGGGGCAGGC	3.879	5.666	0.001095	0.1283	-3.45	PiNN-up		-0.582663	0.00701843	0.044492	-28.7
SNOWBALL_024603_st	PCGF5	PREDICTED: Sus scrofa similar to polycomb group ring finger 5 (LOC100154083), mRNA	6.493	5.932	1.07e-05	0.00235	1.48	Duroc-up		rno_miR_667_star_st	miR-667-3p	miR-667	CGGUGCUGGUGGAGCAGUGAGCAC	3.618	4.72	0.00254	0.1799	-2.15	PiNN-up		-0.582596	0.00702654	0.0445185	-30
SNOWBALL_031422_st	XIRP2	xin actin-binding repeat containing 2	12.434	11.732	0.0003543	0.0102	1.63	Duroc-up		hsa_miR_4687_3p_st	miR-4687-3p		UGGCUGUUGGAGGGGGCAGGC	3.879	5.666	0.001095	0.1283	-3.45	PiNN-up		-0.582558	0.00703111	0.0445269	-29.7
SNOWBALL_000388_st	IL6ST	interleukin 6 signal transducer (gp130, oncostatin M receptor)	9.175	8.755	0.005516	0.0449	1.34	Duroc-up		hsa_miR_4687_3p_st	miR-4687-3p		UGGCUGUUGGAGGGGGCAGGC	3.879	5.666	0.001095	0.1283	-3.45	PiNN-up		-0.58248	0.00704049	0.0445269	-28.8
SNOWBALL_002752_st	UBR1	ubiquitin protein ligase E3 component n-recognin 1	8.288	7.883	0.0002527	0.00853	1.32	Duroc-up		hsa_miR_4687_3p_st	miR-4687-3p		UGGCUGUUGGAGGGGGCAGGC	3.879	5.666	0.001095	0.1283	-3.45	PiNN-up		-0.582261	0.00706716	0.0445908	-32.6
SNOWBALL_006846_st	TMEM184B	transmembrane protein 184B	7.274	7.572	0.0008133	0.0155	-1.23	PiNN-up		xtr_miR_363_3p_st	miR-363-3p	miR-363	AAUUGCACGGUAUCCAUCUGU	4.563	2.946	0.002092	0.1668	3.07	Duroc-up		-0.582204	0.00707409	0.0446102	-25.3
SNOWBALL_002994_st	PTAR1	protein prenyltransferase alpha subunit repeat containing 1	7.33	6.974	0.001463	0.0215	1.28	Duroc-up		xtr_miR_133b_st	miR-133b	miR-133	UUGGUCCCCUUCAACCAGCUA	11.834	12.094	0.003087	0.1976	-1.2	PiNN-up		-0.581762	0.007128	0.0447312	-27.2
SNOWBALL_011528_st	SCARB2	scavenger receptor class B, member 2	8.369	8.937	2.843e-05	0.00315	-1.48	PiNN-up		xtr_miR_363_3p_st	miR-363-3p	miR-363	AAUUGCACGGUAUCCAUCUGU	4.563	2.946	0.002092	0.1668	3.07	Duroc-up		-0.581747	0.00712986	0.0447312	-26.5
SNOWBALL_002285_st	ZNF292	zinc finger protein 292	7.498	6.712	6.487e-06	0.00206	1.72	Duroc-up		mmu_miR_877_st	miR-877-5p	miR-877	GUAGAGGAGAUGGCGCAGGG	2.665	3.68	0.002451	0.1799	-2.02	PiNN-up		-0.581618	0.00714563	0.0447416	-34.7
SNOWBALL_002141_st	UTRN	utrophin	6.846	6.481	0.001561	0.0222	1.29	Duroc-up		hsa_miR_4687_3p_st	miR-4687-3p		UGGCUGUUGGAGGGGGCAGGC	3.879	5.666	0.001095	0.1283	-3.45	PiNN-up		-0.581586	0.00714964	0.0447564	-31.2
SNOWBALL_025778_st	WWP1	WW domain containing E3 ubiquitin protein ligase 1	7.895	7.355	0.003173	0.0326	1.45	Duroc-up		hsa_miR_4787_5p_st	miR-4787-5p		GCGGGGGUGGCGGCGGCAUCCC	7.731	8.286	0.0001156	0.05267	-1.47	PiNN-up		-0.581481	0.00716249	0.0447832	-34.5
SNOWBALL_021847_s_st	KIDINS220	kinase D-interacting substrate, 220kDa	7.73	7.288	0.001345	0.0207	1.36	Duroc-up		rno_miR_667_star_st	miR-667-3p	miR-667	CGGUGCUGGUGGAGCAGUGAGCAC	3.618	4.72	0.00254	0.1799	-2.15	PiNN-up		-0.58129	0.00718598	0.0448415	-25.4
SNOWBALL_007481_st	KIF21A	kinesin family member 21A	6.161	5.677	0.001643	0.0228	1.4	Duroc-up		hsa_miR_4687_3p_st	miR-4687-3p		UGGCUGUUGGAGGGGGCAGGC	3.879	5.666	0.001095	0.1283	-3.45	PiNN-up		-0.581199	0.00719722	0.0448703	-29.8
SNOWBALL_031649_st	DMXL1	Dmx-like 1	6.341	5.508	0.000575	0.0128	1.78	Duroc-up		hsa_miR_4687_3p_st	miR-4687-3p		UGGCUGUUGGAGGGGGCAGGC	3.879	5.666	0.001095	0.1283	-3.45	PiNN-up		-0.58041	0.0072952	0.0450252	-29.1
SNOWBALL_002489_st	PHIP	pleckstrin homology domain interacting protein	6.863	6.445	0.005941	0.047	1.34	Duroc-up		hsa_miR_4687_3p_st	miR-4687-3p		UGGCUGUUGGAGGGGGCAGGC	3.879	5.666	0.001095	0.1283	-3.45	PiNN-up		-0.580402	0.00729623	0.0450254	-31.6
SNOWBALL_026053_s_st	DCTN4	dynactin 4 (p62)	7.856	8.262	0.0002685	0.00881	-1.32	PiNN-up		eca_miR_423_5p_st	miR-423-5p	miR-423	UGAGGGGCAGAGAGCGAGACUUU	3.169	2.202	0.001925	0.1637	1.95	Duroc-up		-0.580208	0.00732047	0.0450666	-35.8
SNOWBALL_000925_st	USP15	ubiquitin specific peptidase 15	6.701	6.146	8.923e-06	0.00219	1.47	Duroc-up		hsa_miR_4687_3p_st	miR-4687-3p		UGGCUGUUGGAGGGGGCAGGC	3.879	5.666	0.001095	0.1283	-3.45	PiNN-up		-0.57999	0.00734776	0.0451529	-27.4
SNOWBALL_009561_st	DEK	DEK oncogene	9.547	8.888	0.002907	0.0309	1.58	Duroc-up		hsa_miR_4787_5p_st	miR-4787-5p		GCGGGGGUGGCGGCGGCAUCCC	7.731	8.286	0.0001156	0.05267	-1.47	PiNN-up		-0.579785	0.00737351	0.045232	-40.7
SNOWBALL_015336_st	PBRM1	polybromo 1	8.213	7.631	0.0001057	0.00577	1.5	Duroc-up		xla_miR_133b_st	miR-133b	miR-133	UUGGUCCCCUUCAACCAGCUA	11.849	12.121	0.002809	0.1938	-1.21	PiNN-up		-0.579686	0.00738603	0.0452663	-29.6
SNOWBALL_020169_s_st	DMD	dystrophin	10.08	9.294	4.162e-05	0.00373	1.72	Duroc-up		hsa_miR_4687_3p_st	miR-4687-3p		UGGCUGUUGGAGGGGGCAGGC	3.879	5.666	0.001095	0.1283	-3.45	PiNN-up		-0.579442	0.00741689	0.0453482	-26.2
SNOWBALL_032633_st	VKORC1L1	vitamin K epoxide reductase complex, subunit 1-like 1	8.462	8.023	0.004261	0.0385	1.36	Duroc-up		xtr_miR_133b_st	miR-133b	miR-133	UUGGUCCCCUUCAACCAGCUA	11.834	12.094	0.003087	0.1976	-1.2	PiNN-up		-0.579343	0.00742942	0.0453701	-26.3
SNOWBALL_036488_st	RC3H2	ring finger and CCCH-type domains 2	6.598	6.055	0.001507	0.0217	1.46	Duroc-up		hsa_miR_4687_3p_st	miR-4687-3p		UGGCUGUUGGAGGGGGCAGGC	3.879	5.666	0.001095	0.1283	-3.45	PiNN-up		-0.579209	0.00744641	0.04541	-35.9
SNOWBALL_012814_st	TWISTNB	TWIST neighbor	6.931	6.354	7.577e-06	0.00218	1.49	Duroc-up		rno_miR_667_star_st	miR-667-3p	miR-667	CGGUGCUGGUGGAGCAGUGAGCAC	3.618	4.72	0.00254	0.1799	-2.15	PiNN-up		-0.578953	0.00747896	0.0454722	-31.3
SNOWBALL_005725_st	LACTB2	lactamase, beta 2	6.781	6.17	0.003288	0.0334	1.53	Duroc-up		hsa_miR_4787_5p_st	miR-4787-5p		GCGGGGGUGGCGGCGGCAUCCC	7.731	8.286	0.0001156	0.05267	-1.47	PiNN-up		-0.578879	0.00748834	0.0454822	-37.8
SNOWBALL_030292_st	SMCHD1	structural maintenance of chromosomes flexible hinge domain containing 1	7.468	6.958	0.004412	0.0392	1.42	Duroc-up		xtr_miR_133b_st	miR-133b	miR-133	UUGGUCCCCUUCAACCAGCUA	11.834	12.094	0.003087	0.1976	-1.2	PiNN-up		-0.578806	0.00749768	0.0454861	-31.9
SNOWBALL_032337_st	RPS6KA3	ribosomal protein S6 kinase, 90kDa, polypeptide 3	8.301	7.642	0.0001265	0.00619	1.58	Duroc-up		hsa_miR_4687_3p_st	miR-4687-3p		UGGCUGUUGGAGGGGGCAGGC	3.879	5.666	0.001095	0.1283	-3.45	PiNN-up		-0.578786	0.0075002	0.0454861	-28.5
SNOWBALL_012459_st	KIAA1731	KIAA1731	5.423	5.079	0.0003473	0.01	1.27	Duroc-up		rno_miR_877_st	miR-877	miR-877	GUAGAGGAGAUGGCGCAGGG	2.594	3.86	0.001793	0.1637	-2.4	PiNN-up		-0.578693	0.00751207	0.0455085	-26
SNOWBALL_016182_st	BBX	bobby sox homolog (Drosophila)	7.004	6.462	5.62e-05	0.00419	1.46	Duroc-up		hsa_miR_4687_3p_st	miR-4687-3p		UGGCUGUUGGAGGGGGCAGGC	3.879	5.666	0.001095	0.1283	-3.45	PiNN-up		-0.578454	0.00754274	0.0455627	-33.6
SNOWBALL_012582_st	DSTYK	dual serine/threonine and tyrosine protein kinase	5.375	5.591	0.001178	0.0192	-1.16	PiNN-up		rno_miR_363_st	miR-363-5p	miR-363	AAUUGCACGGUAUCCAUCUGU	4.499	2.779	0.0003427	0.07399	3.29	Duroc-up		-0.578338	0.00755762	0.0455938	-26.5
SNOWBALL_025669_st	RB1CC1	RB1-inducible coiled-coil 1	8.636	8.168	0.000904	0.0166	1.38	Duroc-up		hsa_miR_4787_5p_st	miR-4787-5p		GCGGGGGUGGCGGCGGCAUCCC	7.731	8.286	0.0001156	0.05267	-1.47	PiNN-up		-0.578334	0.00755814	0.0455944	-32.9
SNOWBALL_029611_st	SPEG	SPEG complex locus	5.413	5.793	0.0009475	0.017	-1.3	PiNN-up		eca_miR_423_5p_st	miR-423-5p	miR-423	UGAGGGGCAGAGAGCGAGACUUU	3.169	2.202	0.001925	0.1637	1.95	Duroc-up		-0.578228	0.00757179	0.0456226	-28.6
SNOWBALL_031725_st	MIB1	Ssc_hash_S50198822 susfleck_FC_N_20_D05 SUSFLECK Fat Cell Normalized Sus scrofa cDNA clone 20_D05, mRNA sequence /clone=20_D05 /gb=FD630658 /gi=220996576 /ug=Ssc.34828 /len=783	7.547	7.268	0.003841	0.0364	1.21	Duroc-up		mmu_miR_877_st	miR-877-5p	miR-877	GUAGAGGAGAUGGCGCAGGG	2.665	3.68	0.002451	0.1799	-2.02	PiNN-up		-0.578085	0.00759021	0.0456617	-25.4
SNOWBALL_005616_st	TMEM65	transmembrane protein 65	7.938	7.551	0.000182	0.00756	1.31	Duroc-up		hsa_miR_4787_5p_st	miR-4787-5p		GCGGGGGUGGCGGCGGCAUCCC	7.731	8.286	0.0001156	0.05267	-1.47	PiNN-up		-0.578021	0.0075985	0.0456808	-50.2
SNOWBALL_015189_st	CLASP2	cytoplasmic linker associated protein 2	8.014	7.697	0.0009227	0.0167	1.25	Duroc-up		hsa_miR_4787_5p_st	miR-4787-5p		GCGGGGGUGGCGGCGGCAUCCC	7.731	8.286	0.0001156	0.05267	-1.47	PiNN-up		-0.577979	0.00760392	0.045683	-35.2
SNOWBALL_028933_st	LMBRD2	LMBR1 domain containing 2	4.271	3.625	0.001512	0.0218	1.57	Duroc-up		hsa_miR_4687_3p_st	miR-4687-3p		UGGCUGUUGGAGGGGGCAGGC	3.879	5.666	0.001095	0.1283	-3.45	PiNN-up		-0.577866	0.00761853	0.0457078	-31.3
SNOWBALL_015236_s_st	NKTR	natural killer-tumor recognition sequence	7.56	7.047	0.00023	0.00837	1.43	Duroc-up		hsa_miR_4687_3p_st	miR-4687-3p		UGGCUGUUGGAGGGGGCAGGC	3.879	5.666	0.001095	0.1283	-3.45	PiNN-up		-0.577442	0.00767343	0.0458131	-31
SNOWBALL_033397_st	ZEB2	Ssc_hash_S26724500 AJ960584 KN404_2 Sus scrofa cDNA clone C0007751p11 5prime, mRNA sequence /clone=C0007751p11 /clone_end=5prime /gb=AJ960584 /gi=74377400 /ug=Ssc.45942 /len=809	6.67	6.068	0.0003218	0.00973	1.52	Duroc-up		rno_miR_667_star_st	miR-667-3p	miR-667	CGGUGCUGGUGGAGCAGUGAGCAC	3.618	4.72	0.00254	0.1799	-2.15	PiNN-up		-0.577436	0.0076742	0.0458155	-32.5
SNOWBALL_005002_st	PRKD3	protein kinase D3	7.549	7.175	0.004669	0.0405	1.3	Duroc-up		hsa_miR_4687_3p_st	miR-4687-3p		UGGCUGUUGGAGGGGGCAGGC	3.879	5.666	0.001095	0.1283	-3.45	PiNN-up		-0.577367	0.00768328	0.0458359	-35.4
SNOWBALL_037640_st	ANKRD17	ankyrin repeat domain 17	7.981	7.711	0.003653	0.0353	1.21	Duroc-up		rno_miR_667_star_st	miR-667-3p	miR-667	CGGUGCUGGUGGAGCAGUGAGCAC	3.618	4.72	0.00254	0.1799	-2.15	PiNN-up		-0.57736	0.0076842	0.0458359	-27.2
SNOWBALL_005424_st	ATAD2B	ATPase family, AAA domain containing 2B	7.36	6.88	0.00112	0.0187	1.39	Duroc-up		hsa_miR_4687_3p_st	miR-4687-3p		UGGCUGUUGGAGGGGGCAGGC	3.879	5.666	0.001095	0.1283	-3.45	PiNN-up		-0.577198	0.00770527	0.0458982	-30.7
SNOWBALL_002617_st	ASCC3	Activating signal cointegrator 1 complex subunit 3 (EC 3.6.1.-)(ASC-1 complex subunit p200)(Trip4 complex subunit p200)(Helicase, ATP binding 1) [Source:UniProtKB/Swiss-Prot;Acc:Q8N3C0]	6.881	6.41	0.0003275	0.00976	1.39	Duroc-up		rno_miR_667_star_st	miR-667-3p	miR-667	CGGUGCUGGUGGAGCAGUGAGCAC	3.618	4.72	0.00254	0.1799	-2.15	PiNN-up		-0.577023	0.00772809	0.045945	-32.8
SNOWBALL_003032_st	NIN	ninein (GSK3B interacting protein)	6.418	5.979	0.0009553	0.017	1.36	Duroc-up		hsa_miR_4687_3p_st	miR-4687-3p		UGGCUGUUGGAGGGGGCAGGC	3.879	5.666	0.001095	0.1283	-3.45	PiNN-up		-0.576934	0.00773984	0.0459594	-31.3
SNOWBALL_035224_st	NFAT5	nuclear factor of activated T-cells 5, tonicity-responsive	8.083	7.726	0.003869	0.0364	1.28	Duroc-up		hsa_miR_4687_3p_st	miR-4687-3p		UGGCUGUUGGAGGGGGCAGGC	3.879	5.666	0.001095	0.1283	-3.45	PiNN-up		-0.576411	0.0078086	0.046132	-32.3
SNOWBALL_003181_st	NFIB	nuclear factor I/B	8.849	8.408	0.002079	0.0258	1.36	Duroc-up		dps_miR_311_star_st	miR-311-3p	miR-310	AAGCUGGGGGAUGGGCAAUACU	2.117	3.041	0.003025	0.1976	-1.9	PiNN-up		-0.576173	0.00783997	0.0462148	-30.3
SNOWBALL_032404_st	TBL1XR1	transducin (beta)-like 1 X-linked receptor 1	7.016	6.278	0.0005081	0.0121	1.67	Duroc-up		mmu_miR_877_st	miR-877-5p	miR-877	GUAGAGGAGAUGGCGCAGGG	2.665	3.68	0.002451	0.1799	-2.02	PiNN-up		-0.576005	0.00786234	0.0462615	-26.2
SNOWBALL_001060_st	PPP1R11	OTTSUSG00000001258 protein phosphatase 1, regulatory (inhibitor) subunit 11	7.373	7.128	0.002842	0.0305	1.19	Duroc-up		dps_miR_311_star_st	miR-311-3p	miR-310	AAGCUGGGGGAUGGGCAAUACU	2.117	3.041	0.003025	0.1976	-1.9	PiNN-up		-0.575979	0.00786576	0.0462686	-29.2
SNOWBALL_021072_s_st	CAPN7	calpain 7	7.013	6.495	4.577e-05	0.00381	1.43	Duroc-up		hsa_miR_4687_3p_st	miR-4687-3p		UGGCUGUUGGAGGGGGCAGGC	3.879	5.666	0.001095	0.1283	-3.45	PiNN-up		-0.575749	0.00789637	0.0463344	-26.3
SNOWBALL_042457_st	ZC3H12C	zinc finger CCCH-type containing 12C	5.912	5.613	0.001177	0.0192	1.23	Duroc-up		hsa_miR_4787_5p_st	miR-4787-5p		GCGGGGGUGGCGGCGGCAUCCC	7.731	8.286	0.0001156	0.05267	-1.47	PiNN-up		-0.575722	0.00789987	0.0463416	-34.5
SNOWBALL_005613_st	ZHX1	zinc fingers and homeoboxes 1	8.414	7.727	4.075e-05	0.00373	1.61	Duroc-up		rno_miR_667_star_st	miR-667-3p	miR-667	CGGUGCUGGUGGAGCAGUGAGCAC	3.618	4.72	0.00254	0.1799	-2.15	PiNN-up		-0.575714	0.00790099	0.0463416	-27.3
SNOWBALL_001499_s_st	ARRDC4	arrestin domain containing 4	6.008	5.555	0.001628	0.0227	1.37	Duroc-up		hsa_miR_4687_3p_st	miR-4687-3p		UGGCUGUUGGAGGGGGCAGGC	3.879	5.666	0.001095	0.1283	-3.45	PiNN-up		-0.575606	0.00791538	0.0463708	-30.9
SNOWBALL_046481_st	ALMS1	Alstrom syndrome 1	5.746	5.069	3.003e-05	0.00322	1.6	Duroc-up		xtr_miR_133b_st	miR-133b	miR-133	UUGGUCCCCUUCAACCAGCUA	11.834	12.094	0.003087	0.1976	-1.2	PiNN-up		-0.575531	0.00792534	0.0463897	-25
SNOWBALL_002167_st	FBXO30	F-box protein 30	8.285	7.91	0.003866	0.0364	1.3	Duroc-up		xla_miR_133b_st	miR-133b	miR-133	UUGGUCCCCUUCAACCAGCUA	11.849	12.121	0.002809	0.1938	-1.21	PiNN-up		-0.575057	0.00798894	0.0465169	-25.8
SNOWBALL_004953_st	LRPPRC	leucine-rich PPR-motif containing	8.612	8.118	0.0008995	0.0165	1.41	Duroc-up		xtr_miR_133b_st	miR-133b	miR-133	UUGGUCCCCUUCAACCAGCUA	11.834	12.094	0.003087	0.1976	-1.2	PiNN-up		-0.574996	0.00799717	0.0465247	-26.7
SNOWBALL_006849_st	MTERFD3	MTERF domain containing 3	5.637	5.097	0.004534	0.0398	1.45	Duroc-up		xtr_miR_133b_st	miR-133b	miR-133	UUGGUCCCCUUCAACCAGCUA	11.834	12.094	0.003087	0.1976	-1.2	PiNN-up		-0.57481	0.00802225	0.0465869	-27.6
SNOWBALL_002213_st	NCOA7	nuclear receptor coactivator 7	5.686	5.058	2.05e-05	0.00288	1.55	Duroc-up		hsa_miR_4687_3p_st	miR-4687-3p		UGGCUGUUGGAGGGGGCAGGC	3.879	5.666	0.001095	0.1283	-3.45	PiNN-up		-0.574779	0.00802636	0.0465935	-29.7
SNOWBALL_037187_st	AR	Ssc_hash_S50206475 susfleck_AF_N_52_G05 SUSFLECK Abdominal Fat Normalized Sus scrofa cDNA clone 52_G05, mRNA sequence /clone=52_G05 /gb=FD638311 /gi=221039043 /ug=Ssc.74488 /len=776	6.229	5.62	0.001435	0.0213	1.53	Duroc-up		hsa_miR_4687_3p_st	miR-4687-3p		UGGCUGUUGGAGGGGGCAGGC	3.879	5.666	0.001095	0.1283	-3.45	PiNN-up		-0.574633	0.00804605	0.0466409	-32.8
SNOWBALL_003822_st	SUSD1	sushi domain containing 1	7.61	7.11	0.003468	0.0343	1.41	Duroc-up		hsa_miR_4787_5p_st	miR-4787-5p		GCGGGGGUGGCGGCGGCAUCCC	7.731	8.286	0.0001156	0.05267	-1.47	PiNN-up		-0.574517	0.00806176	0.0466711	-39.1
SNOWBALL_028214_st	CHD1	chromodomain helicase DNA binding protein 1	4.853	4.199	0.001043	0.0179	1.57	Duroc-up		hsa_miR_4687_3p_st	miR-4687-3p		UGGCUGUUGGAGGGGGCAGGC	3.879	5.666	0.001095	0.1283	-3.45	PiNN-up		-0.574221	0.00810198	0.0467447	-30.5
SNOWBALL_009206_st	ZZZ3	zinc finger, ZZ-type containing 3	7.513	7.105	0.001753	0.0236	1.33	Duroc-up		hsa_miR_4687_3p_st	miR-4687-3p		UGGCUGUUGGAGGGGGCAGGC	3.879	5.666	0.001095	0.1283	-3.45	PiNN-up		-0.573956	0.0081381	0.0467994	-27.8
SNOWBALL_037510_st	SFRS18	splicing factor, arginine/serine-rich 18	8.826	8.506	0.001398	0.0211	1.25	Duroc-up		hsa_miR_4687_3p_st	miR-4687-3p		UGGCUGUUGGAGGGGGCAGGC	3.879	5.666	0.001095	0.1283	-3.45	PiNN-up		-0.573894	0.00814652	0.0468147	-35.9
SNOWBALL_031432_st	PDK3	pyruvate dehydrogenase kinase, isozyme 3	6.588	5.795	0.0003426	0.00999	1.73	Duroc-up		hsa_miR_4787_5p_st	miR-4787-5p		GCGGGGGUGGCGGCGGCAUCCC	7.731	8.286	0.0001156	0.05267	-1.47	PiNN-up		-0.573744	0.008167	0.0468575	-33
SNOWBALL_002278_st	NUS1	nuclear undecaprenyl pyrophosphate synthase 1 homolog (S. cerevisiae)	7.351	7.073	0.004281	0.0386	1.21	Duroc-up		gga_miR_1666_st	miR-1666		UAACGCCACGGGGCUGAGGCUG	1.719	2.652	0.001962	0.1637	-1.91	PiNN-up		-0.573602	0.00818653	0.0468702	-37.4
SNOWBALL_011368_st	SLAIN2	SLAIN motif family, member 2	9.863	9.525	4.636e-05	0.00381	1.26	Duroc-up		hsa_miR_4687_3p_st	miR-4687-3p		UGGCUGUUGGAGGGGGCAGGC	3.879	5.666	0.001095	0.1283	-3.45	PiNN-up		-0.573565	0.00819164	0.0468826	-36.4
SNOWBALL_025550_s_st	ZEB2	Sus scrofa mRNA, clone:PBL010030B09, expressed in periphral blood mononuclear cell	5.608	5.104	0.005786	0.0464	1.42	Duroc-up		hsa_miR_4787_5p_st	miR-4787-5p		GCGGGGGUGGCGGCGGCAUCCC	7.731	8.286	0.0001156	0.05267	-1.47	PiNN-up		-0.573489	0.00820209	0.046892	-28
SNOWBALL_016308_s_st	FTSJ1	FtsJ homolog 1 (E. coli)	11.063	10.651	0.0003464	0.01	1.33	Duroc-up		xtr_miR_133b_st	miR-133b	miR-133	UUGGUCCCCUUCAACCAGCUA	11.834	12.094	0.003087	0.1976	-1.2	PiNN-up		-0.573297	0.00822843	0.0469322	-28.9
SNOWBALL_007516_st	ADAMTS20	ADAM metallopeptidase with thrombospondin type 1 motif, 20	6.441	5.776	0.0001223	0.00613	1.58	Duroc-up		mmu_miR_877_st	miR-877-5p	miR-877	GUAGAGGAGAUGGCGCAGGG	2.665	3.68	0.002451	0.1799	-2.02	PiNN-up		-0.573285	0.00823007	0.0469322	-34.5
SNOWBALL_046481_st	ALMS1	Alstrom syndrome 1	5.746	5.069	3.003e-05	0.00322	1.6	Duroc-up		mmu_miR_877_st	miR-877-5p	miR-877	GUAGAGGAGAUGGCGCAGGG	2.665	3.68	0.002451	0.1799	-2.02	PiNN-up		-0.573181	0.0082444	0.0469322	-26.5
SNOWBALL_016308_s_st	FTSJ1	FtsJ homolog 1 (E. coli)	11.063	10.651	0.0003464	0.01	1.33	Duroc-up		xla_miR_133b_st	miR-133b	miR-133	UUGGUCCCCUUCAACCAGCUA	11.849	12.121	0.002809	0.1938	-1.21	PiNN-up		-0.573144	0.00824959	0.0469467	-28.9
SNOWBALL_005073_s_st	SMEK2	serine/threonine-protein phosphatase 4 regulatory subunit 3B-like	7.966	7.109	0.0009362	0.0168	1.81	Duroc-up		hsa_miR_4687_3p_st	miR-4687-3p		UGGCUGUUGGAGGGGGCAGGC	3.879	5.666	0.001095	0.1283	-3.45	PiNN-up		-0.573101	0.00825541	0.0469622	-27.3
SNOWBALL_016278_st	KCTD9	potassium channel tetramerisation domain containing 9	7.499	7.005	1.407e-05	0.00246	1.41	Duroc-up		rno_miR_877_st	miR-877	miR-877	GUAGAGGAGAUGGCGCAGGG	2.594	3.86	0.001793	0.1637	-2.4	PiNN-up		-0.572858	0.00828903	0.047053	-26.7
SNOWBALL_007487_st	UTP20	UTP20, small subunit (SSU) processome component, homolog (yeast)	6.843	6.425	0.001257	0.02	1.34	Duroc-up		xla_miR_133b_st	miR-133b	miR-133	UUGGUCCCCUUCAACCAGCUA	11.849	12.121	0.002809	0.1938	-1.21	PiNN-up		-0.572767	0.00830164	0.0470693	-25.3
SNOWBALL_038062_st	RTN3	reticulon 3	6.31	5.826	0.0003368	0.0099	1.4	Duroc-up		dps_miR_311_star_st	miR-311-3p	miR-310	AAGCUGGGGGAUGGGCAAUACU	2.117	3.041	0.003025	0.1976	-1.9	PiNN-up		-0.572334	0.00836189	0.047166	-25.9
SNOWBALL_025413_st	CSE1L	CSE1 chromosome segregation 1-like (yeast)	7.848	7.369	0.004461	0.0394	1.39	Duroc-up		rno_miR_667_star_st	miR-667-3p	miR-667	CGGUGCUGGUGGAGCAGUGAGCAC	3.618	4.72	0.00254	0.1799	-2.15	PiNN-up		-0.572231	0.00837627	0.0471977	-33.4
SNOWBALL_007347_st	MRPS35	mitochondrial ribosomal protein S35	7.466	6.935	2.692e-05	0.0031	1.45	Duroc-up		rno_miR_667_star_st	miR-667-3p	miR-667	CGGUGCUGGUGGAGCAGUGAGCAC	3.618	4.72	0.00254	0.1799	-2.15	PiNN-up		-0.572022	0.00840554	0.0472568	-33.5
SNOWBALL_008653_st	JAK1	Janus kinase 1	9.552	9.377	0.004914	0.0419	1.13	Duroc-up		hsa_miR_4687_3p_st	miR-4687-3p		UGGCUGUUGGAGGGGGCAGGC	3.879	5.666	0.001095	0.1283	-3.45	PiNN-up		-0.571606	0.00846403	0.0473703	-33.1
SNOWBALL_024029_s_st	COL6A3	collagen, type VI, alpha 3	8.984	9.416	0.0008158	0.0155	-1.35	PiNN-up		rno_miR_363_st	miR-363-5p	miR-363	AAUUGCACGGUAUCCAUCUGU	4.499	2.779	0.0003427	0.07399	3.29	Duroc-up		-0.571586	0.00846682	0.047382	-25.6
SNOWBALL_026270_s_st	ZNF652	zinc finger protein 652	7.247	6.908	0.003201	0.0327	1.26	Duroc-up		hsa_miR_4787_5p_st	miR-4787-5p		GCGGGGGUGGCGGCGGCAUCCC	7.731	8.286	0.0001156	0.05267	-1.47	PiNN-up		-0.571522	0.00847584	0.047409	-37.4
SNOWBALL_018593_st	NIPBL	Nipped-B homolog (Drosophila)	7.589	6.867	8.384e-06	0.00218	1.65	Duroc-up		xla_miR_133b_st	miR-133b	miR-133	UUGGUCCCCUUCAACCAGCUA	11.849	12.121	0.002809	0.1938	-1.21	PiNN-up		-0.57135	0.00850019	0.0474506	-26.1
SNOWBALL_033045_st	SMCHD1	structural maintenance of chromosomes flexible hinge domain containing 1	7.275	6.317	1.424e-05	0.00246	1.94	Duroc-up		bhv1_miR_B3_st	miR-B3		CCACGGCGUGCUGAUGAUGG	2.209	3.316	0.003151	0.1976	-2.15	PiNN-up		-0.570831	0.00857384	0.0475893	-27.3
SNOWBALL_015244_st	NKTR	natural killer-tumor recognition sequence	7.089	6.443	5.978e-05	0.00436	1.56	Duroc-up		rno_miR_667_star_st	miR-667-3p	miR-667	CGGUGCUGGUGGAGCAGUGAGCAC	3.618	4.72	0.00254	0.1799	-2.15	PiNN-up		-0.570003	0.00869241	0.0478316	-31.9
SNOWBALL_001674_s_st	DMD	dystrophin	10.035	9.305	2.363e-05	0.003	1.66	Duroc-up		hsa_miR_4687_3p_st	miR-4687-3p		UGGCUGUUGGAGGGGGCAGGC	3.879	5.666	0.001095	0.1283	-3.45	PiNN-up		-0.569876	0.00871083	0.0478645	-26.2
SNOWBALL_030028_st	PPP2R5E	Ssc_hash_S23759053 1116260 MARC 4PIG Sus scrofa cDNA 5prime, mRNA sequence /clone_end=5prime /gb=DN116672 /gi=59810932 /ug=Ssc.24006 /len=851	5.828	5.008	0.0005583	0.0126	1.77	Duroc-up		hsa_miR_4687_3p_st	miR-4687-3p		UGGCUGUUGGAGGGGGCAGGC	3.879	5.666	0.001095	0.1283	-3.45	PiNN-up		-0.569768	0.00872631	0.0478961	-29.2
SNOWBALL_014712_st	KPNB1	karyopherin (importin) beta 1	9.355	9.114	0.0008299	0.0156	1.18	Duroc-up		hsa_miR_4787_5p_st	miR-4787-5p		GCGGGGGUGGCGGCGGCAUCCC	7.731	8.286	0.0001156	0.05267	-1.47	PiNN-up		-0.569669	0.00874061	0.0479293	-36.3
SNOWBALL_016830_st	DGCR2	DiGeorge syndrome critical region gene 2	7.605	7.888	6.781e-06	0.00212	-1.22	PiNN-up		eca_miR_423_5p_st	miR-423-5p	miR-423	UGAGGGGCAGAGAGCGAGACUUU	3.169	2.202	0.001925	0.1637	1.95	Duroc-up		-0.569386	0.00878165	0.0480325	-30.6
SNOWBALL_004988_st	SMEK2	SMEK homolog 2, suppressor of mek1 (Dictyostelium)	7.186	6.476	8.199e-05	0.00507	1.64	Duroc-up		hsa_miR_4687_3p_st	miR-4687-3p		UGGCUGUUGGAGGGGGCAGGC	3.879	5.666	0.001095	0.1283	-3.45	PiNN-up		-0.569354	0.00878629	0.0480361	-27.3
SNOWBALL_013511_s_st	UBAP2	ubiquitin associated protein 2	9.347	9.763	1.985e-05	0.00288	-1.33	PiNN-up		eca_miR_423_5p_st	miR-423-5p	miR-423	UGAGGGGCAGAGAGCGAGACUUU	3.169	2.202	0.001925	0.1637	1.95	Duroc-up		-0.569073	0.0088272	0.048087	-27.8
SNOWBALL_026182_s_st	ZC3H11A	zinc finger CCCH-type containing 11A	10.441	9.894	3.068e-05	0.00323	1.46	Duroc-up		rno_miR_667_star_st	miR-667-3p	miR-667	CGGUGCUGGUGGAGCAGUGAGCAC	3.618	4.72	0.00254	0.1799	-2.15	PiNN-up		-0.569041	0.00883187	0.048097	-37.2
SNOWBALL_044909_st	ZNF507	zinc finger protein 507	5.889	5.243	0.003593	0.035	1.57	Duroc-up		rno_miR_667_star_st	miR-667-3p	miR-667	CGGUGCUGGUGGAGCAGUGAGCAC	3.618	4.72	0.00254	0.1799	-2.15	PiNN-up		-0.56904	0.0088321	0.048097	-29.6
SNOWBALL_015652_st	DNAJC13	DnaJ (Hsp40) homolog, subfamily C, member 13	7.158	6.664	0.0003276	0.00976	1.41	Duroc-up		hsa_miR_4687_3p_st	miR-4687-3p		UGGCUGUUGGAGGGGGCAGGC	3.879	5.666	0.001095	0.1283	-3.45	PiNN-up		-0.568828	0.0088631	0.0481518	-31.8
SNOWBALL_000020_st	TAB2	TGF-beta activated kinase 1/MAP3K7 binding protein 2	10.407	10.141	0.001181	0.0192	1.2	Duroc-up		xtr_miR_133b_st	miR-133b	miR-133	UUGGUCCCCUUCAACCAGCUA	11.834	12.094	0.003087	0.1976	-1.2	PiNN-up		-0.56882	0.00886427	0.0481538	-25.1
SNOWBALL_003876_st	DCAF10	DDB1 and CUL4 associated factor 10	7.463	7.088	2.015e-05	0.00288	1.3	Duroc-up		rno_miR_667_star_st	miR-667-3p	miR-667	CGGUGCUGGUGGAGCAGUGAGCAC	3.618	4.72	0.00254	0.1799	-2.15	PiNN-up		-0.568799	0.00886722	0.0481606	-25.4
SNOWBALL_027402_st	LNPEP	leucyl/cystinyl aminopeptidase	8.463	7.662	0.0005238	0.0123	1.74	Duroc-up		mmu_miR_877_st	miR-877-5p	miR-877	GUAGAGGAGAUGGCGCAGGG	2.665	3.68	0.002451	0.1799	-2.02	PiNN-up		-0.568595	0.00889726	0.0482117	-30
SNOWBALL_012520_st	PHTF2	putative homeodomain transcription factor 2	9.473	9.046	0.000248	0.00845	1.34	Duroc-up		hsa_miR_4687_3p_st	miR-4687-3p		UGGCUGUUGGAGGGGGCAGGC	3.879	5.666	0.001095	0.1283	-3.45	PiNN-up		-0.568564	0.00890172	0.0482117	-32.8
SNOWBALL_032334_st	TBL1XR1	transducin (beta)-like 1 X-linked receptor 1	6.334	5.485	4.356e-05	0.00377	1.8	Duroc-up		xtr_miR_133b_st	miR-133b	miR-133	UUGGUCCCCUUCAACCAGCUA	11.834	12.094	0.003087	0.1976	-1.2	PiNN-up		-0.568559	0.00890242	0.0482117	-26.4
SNOWBALL_035224_st	NFAT5	nuclear factor of activated T-cells 5, tonicity-responsive	8.083	7.726	0.003869	0.0364	1.28	Duroc-up		rno_miR_667_star_st	miR-667-3p	miR-667	CGGUGCUGGUGGAGCAGUGAGCAC	3.618	4.72	0.00254	0.1799	-2.15	PiNN-up		-0.568559	0.00890255	0.0482117	-27.5
SNOWBALL_047051_st	PIK3C2A	phosphoinositide-3-kinase, class 2, alpha polypeptide	6.843	6.23	0.00366	0.0353	1.53	Duroc-up		rno_miR_667_star_st	miR-667-3p	miR-667	CGGUGCUGGUGGAGCAGUGAGCAC	3.618	4.72	0.00254	0.1799	-2.15	PiNN-up		-0.568319	0.00893783	0.0482991	-29.9
SNOWBALL_017178_st	ZNF25	zinc finger protein 25	5.89	5.163	0.001958	0.0251	1.66	Duroc-up		hsa_miR_4787_5p_st	miR-4787-5p		GCGGGGGUGGCGGCGGCAUCCC	7.731	8.286	0.0001156	0.05267	-1.47	PiNN-up		-0.56808	0.00897299	0.0483566	-35.9
SNOWBALL_031415_st	UBXN7	UBX domain protein 7	4.795	4.112	0.001363	0.0208	1.6	Duroc-up		xtr_miR_133b_st	miR-133b	miR-133	UUGGUCCCCUUCAACCAGCUA	11.834	12.094	0.003087	0.1976	-1.2	PiNN-up		-0.56798	0.0089878	0.0483901	-26.5
SNOWBALL_017808_st	WHSC1L1	Wolf-Hirschhorn syndrome candidate 1-like 1	6.789	6.436	0.0004957	0.012	1.28	Duroc-up		hsa_miR_4687_3p_st	miR-4687-3p		UGGCUGUUGGAGGGGGCAGGC	3.879	5.666	0.001095	0.1283	-3.45	PiNN-up		-0.567851	0.00900696	0.0484415	-31.8
SNOWBALL_024178_x_st	MUC13	mucin 13, cell surface associated	12.783	12.617	6.997e-05	0.00471	1.12	Duroc-up		rno_miR_667_star_st	miR-667-3p	miR-667	CGGUGCUGGUGGAGCAGUGAGCAC	3.618	4.72	0.00254	0.1799	-2.15	PiNN-up		-0.567803	0.00901415	0.0484487	-35.9
SNOWBALL_000263_s_st	DLG1	discs, large homolog 1 (Drosophila)	8.014	7.378	8.274e-05	0.00508	1.55	Duroc-up		xla_miR_133b_st	miR-133b	miR-133	UUGGUCCCCUUCAACCAGCUA	11.849	12.121	0.002809	0.1938	-1.21	PiNN-up		-0.567786	0.00901659	0.0484487	-26.5
SNOWBALL_038420_st	PER3	period homolog 3 (Drosophila)	4.175	4.798	0.003053	0.0318	-1.54	PiNN-up		eca_miR_423_5p_st	miR-423-5p	miR-423	UGAGGGGCAGAGAGCGAGACUUU	3.169	2.202	0.001925	0.1637	1.95	Duroc-up		-0.567414	0.00907188	0.0485734	-31
SNOWBALL_037422_st	PPP1R12A	protein phosphatase 1, regulatory (inhibitor) subunit 12A	9.124	8.386	8.571e-06	0.00218	1.67	Duroc-up		rno_miR_667_star_st	miR-667-3p	miR-667	CGGUGCUGGUGGAGCAGUGAGCAC	3.618	4.72	0.00254	0.1799	-2.15	PiNN-up		-0.567319	0.00908613	0.0485887	-41.5
SNOWBALL_016407_st	BCL7A	B-cell CLL/lymphoma 7A	6.637	6.99	0.0002227	0.00835	-1.28	PiNN-up		eca_miR_423_5p_st	miR-423-5p	miR-423	UGAGGGGCAGAGAGCGAGACUUU	3.169	2.202	0.001925	0.1637	1.95	Duroc-up		-0.567137	0.00911328	0.0486554	-31.4
SNOWBALL_029556_st	BAZ1B	bromodomain adjacent to zinc finger domain, 1B	8.363	7.931	0.0007981	0.0154	1.35	Duroc-up		xla_miR_133b_st	miR-133b	miR-133	UUGGUCCCCUUCAACCAGCUA	11.849	12.121	0.002809	0.1938	-1.21	PiNN-up		-0.566401	0.00922402	0.0488707	-28.6
SNOWBALL_005937_st	CHD7	chromodomain helicase DNA binding protein 7	7.003	6.695	0.001308	0.0204	1.24	Duroc-up		hsa_miR_4687_3p_st	miR-4687-3p		UGGCUGUUGGAGGGGGCAGGC	3.879	5.666	0.001095	0.1283	-3.45	PiNN-up		-0.566344	0.00923274	0.0488771	-31.6
SNOWBALL_038639_st	PLA2G7	phospholipase A2, group VII (platelet-activating factor acetylhydrolase, plasma)	5.551	5.021	0.005382	0.0441	1.44	Duroc-up		hsa_miR_4787_5p_st	miR-4787-5p		GCGGGGGUGGCGGCGGCAUCCC	7.731	8.286	0.0001156	0.05267	-1.47	PiNN-up		-0.566243	0.00924798	0.0488921	-29.6
SNOWBALL_008916_st	RLF	rearranged L-myc fusion	7.386	6.947	0.001353	0.0208	1.36	Duroc-up		rno_miR_667_star_st	miR-667-3p	miR-667	CGGUGCUGGUGGAGCAGUGAGCAC	3.618	4.72	0.00254	0.1799	-2.15	PiNN-up		-0.56623	0.00924998	0.0488932	-29.1
SNOWBALL_037187_st	AR	Ssc_hash_S50206475 susfleck_AF_N_52_G05 SUSFLECK Abdominal Fat Normalized Sus scrofa cDNA clone 52_G05, mRNA sequence /clone=52_G05 /gb=FD638311 /gi=221039043 /ug=Ssc.74488 /len=776	6.229	5.62	0.001435	0.0213	1.53	Duroc-up		hsa_miR_4787_5p_st	miR-4787-5p		GCGGGGGUGGCGGCGGCAUCCC	7.731	8.286	0.0001156	0.05267	-1.47	PiNN-up		-0.566097	0.00927008	0.0489496	-43.9
SNOWBALL_025087_st	PBRM1	polybromo 1	6.778	6.47	0.0002048	0.00789	1.24	Duroc-up		hsa_miR_4687_3p_st	miR-4687-3p		UGGCUGUUGGAGGGGGCAGGC	3.879	5.666	0.001095	0.1283	-3.45	PiNN-up		-0.565726	0.00932655	0.0490663	-34.6
SNOWBALL_005937_st	CHD7	chromodomain helicase DNA binding protein 7	7.003	6.695	0.001308	0.0204	1.24	Duroc-up		bhv1_miR_B3_st	miR-B3		CCACGGCGUGCUGAUGAUGG	2.209	3.316	0.003151	0.1976	-2.15	PiNN-up		-0.565622	0.00934241	0.0490923	-28.5
SNOWBALL_038001_st	FAM126A	family with sequence similarity 126, member A	5.599	5.283	0.006317	0.049	1.24	Duroc-up		xla_miR_133b_st	miR-133b	miR-133	UUGGUCCCCUUCAACCAGCUA	11.849	12.121	0.002809	0.1938	-1.21	PiNN-up		-0.565594	0.00934676	0.049104	-26.8
SNOWBALL_002668_st	AP4E1	adaptor-related protein complex 4, epsilon 1 subunit	8.095	7.59	0.0004787	0.0118	1.42	Duroc-up		xla_miR_133b_st	miR-133b	miR-133	UUGGUCCCCUUCAACCAGCUA	11.849	12.121	0.002809	0.1938	-1.21	PiNN-up		-0.565413	0.00937443	0.0491532	-28.6
SNOWBALL_000744_st	PHF20L1	PHD finger protein 20-like 1	8.116	7.734	0.0007324	0.0147	1.3	Duroc-up		rno_miR_667_star_st	miR-667-3p	miR-667	CGGUGCUGGUGGAGCAGUGAGCAC	3.618	4.72	0.00254	0.1799	-2.15	PiNN-up		-0.565322	0.00938828	0.0491732	-32.1
SNOWBALL_012588_st	MIOS	missing oocyte, meiosis regulator, homolog (Drosophila)	6.898	6.34	0.0002679	0.00881	1.47	Duroc-up		xtr_miR_133b_st	miR-133b	miR-133	UUGGUCCCCUUCAACCAGCUA	11.834	12.094	0.003087	0.1976	-1.2	PiNN-up		-0.565204	0.00940644	0.0492028	-26.7
SNOWBALL_047373_s_st	NFIA	nuclear factor I/A	7.375	6.931	1.161e-05	0.00242	1.36	Duroc-up		dps_miR_311_star_st	miR-311-3p	miR-310	AAGCUGGGGGAUGGGCAAUACU	2.117	3.041	0.003025	0.1976	-1.9	PiNN-up		-0.565017	0.00943524	0.0492646	-36
SNOWBALL_036127_st	SEL1L	sel-1 suppressor of lin-12-like (C. elegans)	7.179	6.712	0.0003453	0.01	1.38	Duroc-up		hsa_miR_4687_3p_st	miR-4687-3p		UGGCUGUUGGAGGGGGCAGGC	3.879	5.666	0.001095	0.1283	-3.45	PiNN-up		-0.564996	0.0094385	0.0492689	-29.3
SNOWBALL_025452_st	UBN1	Sus scrofa mRNA, clone:PBL010103A04, expressed in periphral blood mononuclear cell	6.048	6.337	0.003025	0.0315	-1.22	PiNN-up		eca_miR_423_5p_st	miR-423-5p	miR-423	UGAGGGGCAGAGAGCGAGACUUU	3.169	2.202	0.001925	0.1637	1.95	Duroc-up		-0.564976	0.0094415	0.0492689	-32.7
SNOWBALL_009052_st	EMILIN2	elastin microfibril interfacer 2	5.664	5.941	0.004892	0.0418	-1.21	PiNN-up		eca_miR_423_5p_st	miR-423-5p	miR-423	UGAGGGGCAGAGAGCGAGACUUU	3.169	2.202	0.001925	0.1637	1.95	Duroc-up		-0.564887	0.0094553	0.0492857	-27.3
SNOWBALL_024490_st	JMJD1C	jumonji domain containing 1C	7.759	7.013	2.245e-05	0.00295	1.68	Duroc-up		xtr_miR_133b_st	miR-133b	miR-133	UUGGUCCCCUUCAACCAGCUA	11.834	12.094	0.003087	0.1976	-1.2	PiNN-up		-0.564844	0.00946194	0.0493016	-25.4
SNOWBALL_002945_st	KIAA2026	KIAA2026	7.669	7.192	0.0007084	0.0144	1.39	Duroc-up		hsa_miR_4687_3p_st	miR-4687-3p		UGGCUGUUGGAGGGGGCAGGC	3.879	5.666	0.001095	0.1283	-3.45	PiNN-up		-0.564817	0.00946609	0.0493026	-36.2
SNOWBALL_003032_st	NIN	ninein (GSK3B interacting protein)	6.418	5.979	0.0009553	0.017	1.36	Duroc-up		rno_miR_667_star_st	miR-667-3p	miR-667	CGGUGCUGGUGGAGCAGUGAGCAC	3.618	4.72	0.00254	0.1799	-2.15	PiNN-up		-0.56467	0.00948875	0.0493363	-29
SNOWBALL_007474_st	ADAMTS20	ADAM metallopeptidase with thrombospondin type 1 motif, 20	7.331	6.62	0.001085	0.0183	1.64	Duroc-up		mmu_miR_877_st	miR-877-5p	miR-877	GUAGAGGAGAUGGCGCAGGG	2.665	3.68	0.002451	0.1799	-2.02	PiNN-up		-0.564619	0.00949666	0.0493421	-34.5
SNOWBALL_015548_st	HLTF	helicase-like transcription factor	5.966	5.165	9.514e-06	0.00221	1.74	Duroc-up		mmu_miR_877_st	miR-877-5p	miR-877	GUAGAGGAGAUGGCGCAGGG	2.665	3.68	0.002451	0.1799	-2.02	PiNN-up		-0.564275	0.00955003	0.0494478	-34.2
SNOWBALL_024772_st	RAB11FIP2	RAB11 family interacting protein 2 (class I)	7.555	7.02	0.002763	0.0302	1.45	Duroc-up		rno_miR_667_star_st	miR-667-3p	miR-667	CGGUGCUGGUGGAGCAGUGAGCAC	3.618	4.72	0.00254	0.1799	-2.15	PiNN-up		-0.564275	0.00955003	0.0494478	-30.6
SNOWBALL_030053_st	LMBRD2	LMBR1 domain containing 2	5.36	4.459	0.001326	0.0206	1.87	Duroc-up		hsa_miR_4687_3p_st	miR-4687-3p		UGGCUGUUGGAGGGGGCAGGC	3.879	5.666	0.001095	0.1283	-3.45	PiNN-up		-0.564266	0.00955138	0.0494478	-31.3
SNOWBALL_016653_s_st	ERO1LB	ERO1-like beta (S. cerevisiae)	5.729	5.305	0.004114	0.0378	1.34	Duroc-up		xla_miR_133b_st	miR-133b	miR-133	UUGGUCCCCUUCAACCAGCUA	11.849	12.121	0.002809	0.1938	-1.21	PiNN-up		-0.563919	0.00960547	0.0495596	-29.9
SNOWBALL_025366_st	DCTN4	dynactin 4 (p62)	8.305	8.615	4.512e-06	0.00187	-1.24	PiNN-up		eca_miR_423_5p_st	miR-423-5p	miR-423	UGAGGGGCAGAGAGCGAGACUUU	3.169	2.202	0.001925	0.1637	1.95	Duroc-up		-0.563711	0.00963805	0.0496324	-35.8
SNOWBALL_018593_st	NIPBL	Nipped-B homolog (Drosophila)	7.589	6.867	8.384e-06	0.00218	1.65	Duroc-up		xtr_miR_133b_st	miR-133b	miR-133	UUGGUCCCCUUCAACCAGCUA	11.834	12.094	0.003087	0.1976	-1.2	PiNN-up		-0.563674	0.00964388	0.0496429	-26.1
SNOWBALL_007516_st	ADAMTS20	ADAM metallopeptidase with thrombospondin type 1 motif, 20	6.441	5.776	0.0001223	0.00613	1.58	Duroc-up		xtr_miR_133b_st	miR-133b	miR-133	UUGGUCCCCUUCAACCAGCUA	11.834	12.094	0.003087	0.1976	-1.2	PiNN-up		-0.563639	0.00964931	0.0496558	-26.6
SNOWBALL_003473_st	SMC2	structural maintenance of chromosomes 2	5.465	4.489	6.977e-05	0.00471	1.97	Duroc-up		hsa_miR_4687_3p_st	miR-4687-3p		UGGCUGUUGGAGGGGGCAGGC	3.879	5.666	0.001095	0.1283	-3.45	PiNN-up		-0.563103	0.00973375	0.0498208	-28.4
SNOWBALL_047373_s_st	NFIA	nuclear factor I/A	7.375	6.931	1.161e-05	0.00242	1.36	Duroc-up		rno_miR_667_star_st	miR-667-3p	miR-667	CGGUGCUGGUGGAGCAGUGAGCAC	3.618	4.72	0.00254	0.1799	-2.15	PiNN-up		-0.562973	0.00975433	0.0498679	-29.1
SNOWBALL_030114_st	ANK2	ankyrin 2, neuronal	8.149	7.62	0.0008577	0.0159	1.44	Duroc-up		rno_miR_667_star_st	miR-667-3p	miR-667	CGGUGCUGGUGGAGCAGUGAGCAC	3.618	4.72	0.00254	0.1799	-2.15	PiNN-up		-0.562543	0.00982249	0.0499984	-30.2
