# Supplementary material for: MicroRNA-mRNA regulatory networking fine-tunes the porcine muscle fiber type, muscular mitochondrial respiratory and metabolic enzyme activities
Source: BMC Genomics. 2016 Aug 2;17:531. doi: 10.1186/s12864-016-2850-8 (PMC4970254; doi:10.1186/s12864-016-2850-8)
Supplement: Additional file 5: — Individual miRNAs and their correlated phenotypes for Duroc and PiNN. (XLSX 20 kb) [file 12864_2016_2850_MOESM5_ESM.xlsx]

## Sheet: Sheet1
Additional file 5
Individual miRNAs and their correlated phenotypes for Duroc and PiNN
Probe.Set.ID	Sequence	miRNA	miFamily	Phenotype	Correlation	P-value
rno_miR_338_st	UCCAGCAUCAGUGAUUUUGUUGA	miR-338-5p	miR-338	CS	0.786155	3.97e-05
mml_miR_30a_5p_st	UGUAAACAUCCUCGACUGGAAG	miR-30a-5p	miR-30	CS	0.772486	6.56e-05
mmu_miR_30a_st	UGUAAACAUCCUCGACUGGAAG	miR-30a-5p	miR-30	CS	0.768774	7.48e-05
xtr_miR_10a_st	UACCCUGUAGAUCCGAAUUUGUG	miR-10a	miR-10	AMP	0.789249	9.86e-05
mml_miR_17_3p_st	ACUGCAGUGAAGGCACUUGU	miR-17-3p	miR-17	LDH	0.757693	0.000109048
tni_miR_126_st	UCGUACCGUGAGUAAUAAUGC	miR-126	miR-126	AMP	0.783298	0.000120698
tgu_miR_15c_st	UAGCAGCACAUCAUGGUUUGU	miR-15c-5p	miR-15	ADP	-0.780704	0.000131584
hvu_miR169_st	AAGCCAAGGAUGAGUUGCCUG	miR169		ADP	0.778177	0.000142973
sla_miR_18_st	UAAGGUGCAUCUAGUGCAGAUA	miR-18	miR-17	CS	0.748029	0.000149163
hsa_miR_99a_star_st	CAAGCUCGCUUCUAUGGGUCUG	miR-99a-3p	miR-99	FTG	-0.824169	0.000157691
gga_miR_15c_st	UAGCAGCACAUCAUGGUUUGUA	miR-15c-5p	miR-15	ADP	-0.771289	0.000178345
sko_miR_10_st	UACCCUGUAGAUCCGAAUUUGUG	miR-10	miR-10	AMP	0.771089	0.000179472
ppy_miR_30a_5p_st	UGUAAACAUCCUCGACUGGAAG	miR-30a-5p	miR-30	CS	0.739288	0.000195738
eca_miR_499_3p_st	AACAUCACAGCAAGUCUGUGCU	miR-499-3p	miR-499	FTG	-0.814767	0.000215964
hsa_miR_196b_st	UAGGUAGUUUCCUGUUGUUGGG	miR-196b-5p	miR-196	State4_CAT	0.731337	0.000248399
xtr_miR_126_st	UCGUACCGUGAGUAAUAAUGC	miR-126-5p	miR-126	AMP	0.760055	0.000251818
eca_miR_182_st	UUUGGCAAUGGUAGAACUCACACUG	miR-182	miR-182	ComplexI	0.742836	0.000269061
rno_let_7i_star_st	CUGCGCAAGCUACUGCCUUGCU	let-7i-3p	let-7	FTG	-0.807796	0.000269695
hsa_miR_181c_star_st	AACCAUCGACCGUUGAGUGGAC	miR-181c-3p	miR-181	FTG	-0.807693	0.000270564
xtr_miR_30a_5p_st	UGUAAACAUCCUCGACUGGAAG	miR-30a-5p	miR-30	CS	0.726364	0.000287137
ssc_miR_30a_5p_st	UGUAAACAUCCUCGACUGGAAG	miR-30a-5p	miR-30	CS	0.725432	0.000294936
gga_miR_130a_st	CAGUGCAAUAUUAAAAGGGCAU	miR-130a-5p	miR-130	STO	0.803043	0.00031225
ptr_miR_377_st	AUCACACAAAGGCAACUUUUGU	miR-377	miR-154	FTG	-0.800841	0.000333746
rno_miR_181c_star_st	ACCAUCGACCGUUGAGUGGACC	miR-181c-3p	miR-181	ComplexI	0.734682	0.000340236
fru_miR_126_st	UCGUACCGUGAGUAAUAAUGC	miR-126	miR-126	AMP	0.749467	0.000342953
hsa_miR_98_st	UGAGGUAGUAAGUUGUAUUGUU	miR-98-5p	let-7	AMP	0.747976	0.000357766
gga_miR_30a_5p_st	UGUAAACAUCCUCGACUGGAAG	miR-30a-5p	miR-30	CS	0.718593	0.000357955
ggo_miR_17_3p_st	ACUGCAGUGAAGGCACUUGU	miR-17-3p	miR-17	LDH	0.718183	0.000362068
cfa_miR_182_st	UUUGGCAAUGGUAGAACUCACACU	miR-182	miR-182	RCI_Succinate	0.718092	0.000362991
oan_miR_98_st	UGAGGUAGUAAGUUGUAUUGUU	miR-98	let-7	AMP	0.745375	0.000384908
bta_miR_193a_3p_st	AACUGGCCUACAAAGUCCCAGU	miR-193a-3p	miR-193	FTG	-0.79594	0.000385952
zma_miR168a_star_st	CCCGCCUUGCACCAAGUGAA	miR168a-3p	MIR168	IMP	0.744835	0.000390756
eca_miR_451a_st	UUUUGCGAUGUGUUCCUAAUAC			AMP	0.743441	0.0004062
ssc_miR_143_5p_st	GGUGCAGUGCUGCAUCUCUGG	miR-143-5p	miR-143	FTG	-0.793769	0.000411119
rno_miR_193_st	AACUGGCCUACAAAGUCCCAGU	miR-193-5p	miR-193	FTG	-0.791	0.000445134
tgu_miR_193b_st	ACUGGCCUACAAAGUCCCAGUU	miR-193b-5p	miR-193	FTG	-0.789825	0.000460248
cfa_miR_196b_st	UAGGUAGUUUCCUGUUGUUGGGA	miR-196b	miR-196	State4_CAT	0.708848	0.000467324
mmu_miR_196b_st	UAGGUAGUUUCCUGUUGUUGGG	miR-196b-5p	miR-196	State4_CAT	0.708528	0.00047136
tgu_miR_15c_st	UAGCAGCACAUCAUGGUUUGU	miR-15c-5p	miR-15	ATP	-0.737249	0.00048111
dre_miR_126a_st	UCGUACCGUGAGUAAUAAUGC	miR-126a-5p	miR-126	AMP	0.736918	0.00048542
ppy_miR_208b_st	AUAAGACGAACAAAAGGUUUGU	miR-208b	miR-208	STO	0.785965	0.000512871
fru_miR_27c_st	UUCACAGUGGUUAAGUUCUGC	miR-27c	miR-27	AMP	0.734727	0.000514775
hsa_miR_4306_st	UGGAGAGAAAGGCAGUA	miR-4306		AMP	0.734305	0.000520594
cfa_miR_340_st	UUAUAAAGCAAUGAGACUGAUU	miR-340	miR-340	FTG	-0.785256	0.000523046
ptr_miR_30a_5p_st	UGUAAACAUCCUCGACUGGAAG	miR-30a-5p	miR-30	CS	0.704593	0.000523317
rno_miR_196b_st	UAGGUAGUUUCCUGUUGUUGGG	miR-196b-5p	miR-196	State4_CAT	0.704544	0.000523999
hsa_miR_4720_5p_st	CCUGGCAUAUUUGGUAUAACUU	miR-4720-5p		State3_pyruvate	0.704392	0.000526109
mmu_miR_101a_star_st	UCAGUUAUCACAGUGCUGAUGC	miR-101a-3p	miR-101	FTG	-0.783522	0.000548636
oar_miR_376e_3p_st	AACAUAGAGGAAAAUCCACAUU	miR-376e-3p	miR-368	FTG	-0.782991	0.00055668
hsa_miR_143_star_st	GGUGCAGUGCUGCAUCUCUGGU	miR-143-3p	miR-143	ComplexI	0.716424	0.000559111
mmu_miR_182_st	UUUGGCAAUGGUAGAACUCACACCG	miR-182-5p	miR-182	CS	0.701919	0.000561345
rno_miR_30a_st	UGUAAACAUCCUCGACUGGAAG	miR-30a-5p	miR-30	CS	0.701901	0.00056161
ssc_miR_450c_5p_st	UUUUGCGAUGUGUUCCUAAUAC	miR-450c-5p	miR-450	AMP	0.730184	0.000580409
ssc_miR_208b_st	AUAAGACGAACAAAAGGUUUGU	miR-208b	miR-208	STO	0.780752	0.000591614
rno_miR_301a_st	CAGUGCAAUAGUAUUGUCAAAGC	miR-301a-5p	miR-130	PFK	-0.699716	0.000594417
bta_miR_24_st	GUGCCUACUGAGCUGAUAUCAGU	miR-24	miR-24	AMP	0.728956	0.000599306
bta_miR_196b_st	UAGGUAGUUUCCUGUUGUUGGGA	miR-196b	miR-196	State4_CAT	0.698568	0.000612283
ssc_miR_363_st	AAUUGCACGGUAUCCAUCUGUAA	miR-363	miR-363	STO	0.777562	0.000644474
mmu_miR_126_3p_st	UCGUACCGUGAGUAAUAAUGCG			State3_Succinate	0.694069	0.000686795
oar_miR_376b_3p_st	AUCAUAGAGGAAAAUCCAUGU	miR-376b-3p	miR-368	FTG	-0.775125	0.00068739
tni_miR_30c_st	UGUAAACAUCCUACACUCUCGG	miR-30c	miR-30	AMP	0.722119	0.000714186
hsa_miR_30a_st	UGUAAACAUCCUCGACUGGAAG	miR-30a-5p	miR-30	CS	0.691514	0.000732424
oan_miR_126_st	UCGUACCGUGAGUAAUAAUGCG	miR-126-5p	miR-126	State3_Succinate	0.691487	0.000732931
hsa_miR_151b_st	UCGAGGAGCUCACAGUCU	miR-151b	miR-28	ComplexI	-0.705666	0.000736518
csa_miR_126_st	UCGUACCGUGAGUAAUAAAGC	miR-126	miR-126	AMP	0.719651	0.000759929
bta_miR_208b_st	AUAAGACGAACAAAAGGUUUGU	miR-208b	miR-208	STO	0.77015	0.000782195
rno_miR_340_5p_st	UUAUAAAGCAAUGAGACUGAUU	miR-340-5p	miR-340	FTG	-0.769575	0.000793798
ppy_miR_542_3p_st	UGUGACAGAUUGAUAACUGAAA	miR-542-3p	miR-542	AMP	0.717726	0.000797295
sko_miR_4843_st	ACAGAAAGUUGAUUUACUGCAUU	miR-4843		LDH	-0.687317	0.00081295
cfa_miR_363_st	AAUUGCACGGUAUCCAUCUGUAA	miR-363	miR-363	AMP	0.716196	0.00082806
hsa_miR_15a_star_st	CAGGCCAUAUUGUGCUGCCUCA	miR-15a-3p	miR-15	FTG	-0.767523	0.000836379
sko_miR_2001_st	UUGUGACCGUUAUAAUGGGCAU	miR-2001		STO	0.767512	0.000836625
ssc_miR_208b_st	AUAAGACGAACAAAAGGUUUGU	miR-208b	miR-208	PFK	-0.686139	0.000836848
mmu_miR_143_star_st	GGUGCAGUGCUGCAUCUCUGG	miR-143-3p	miR-143	FTG	-0.76721	0.000843051
tni_miR_18_st	UAAGGUGCAUCUAGUGCAGAUA	miR-18	miR-17	CS	0.685247	0.000855335
ssc_miR_196a_st	UAGGUAGUUUCAUGUUGUUGGG	miR-196a	miR-196	State3_Succinate	0.685181	0.000856718
cfa_miR_363_st	AAUUGCACGGUAUCCAUCUGUAA	miR-363	miR-363	STO	0.766176	0.00086533
ggo_miR_30a_5p_st	UGUAAACAUCCUCGACUGGAAG	miR-30a-5p	miR-30	CS	0.684124	0.000879113
ssc_miR_18a_st	UAAGGUGCAUCUAGUGCAGAUA	miR-18a	miR-17	CS	0.683825	0.000885535
ggo_miR_18_st	UAAGGUGCAUCUAGUGCAGAUA			CS	0.683596	0.000890493
hsa_miR_196a_st	UAGGUAGUUUCAUGUUGUUGGG	miR-196a-5p	miR-196	State3_Succinate	0.682822	0.000907372
rno_miR_7a_1_star_st	ACAACAAAUCACAGUCUGCCAU	miR-7a-1-3p	miR-7	AMP	0.712427	0.000908126
bta_miR_98_st	UGAGGUAGUAAGUUGUAUUGUU	miR-98	let-7	AMP	0.711939	0.000918949
rno_miR_126_st	UCGUACCGUGAGUAAUAAUGCG			State3_Succinate	0.681688	0.000932593
ptr_miR_196b_st	UAGGUAGUUUCCUGUUGUUGGG	miR-196b	miR-196	State4_CAT	0.681647	0.000933524
mml_miR_296_5p_st	AGGGCCCCCCCUCAAUCCUGU	miR-296-5p	miR-296	AMP	-0.710369	0.000954487
ssc_miR_192_st	CUGACCUAUGAAUUGACAGCC	miR-192	miR-192	AMP	0.709455	0.000975708
gga_miR_1551_st	CUAGCAGCAAAAAGAACUUCAGA	miR-1551-5p		ADP	-0.709131	0.000983323
mmu_miR_762_st	GGGGCUGGGGCCGGGACAGAGC	miR-762	miR-762	FTG	-0.760379	0.000999305
tni_let_7e_st	UGAGGUAGUAGAUUGAAUAGUU	let-7e	let-7	AMP	0.708457	0.00099932
ppy_miR_363_st	AAUUGCACGGUAUCCAUCUGUA	miR-363	miR-363	AMP	0.708094	0.00100803
tgu_miR_7_star_st	CAACAAAUCACAGUCUGCCAU			AMP	0.70724	0.00102877
dre_miR_18a_st	UAAGGUGCAUCUAGUGCAGAUA	miR-18a	miR-17	CS	0.677495	0.0010311
cfa_miR_208b_st	AUAAGACGAACAAAAGGUUUGU	miR-208b	miR-208	STO	0.758335	0.00105037
mml_miR_18_st	UAAGGUGCAUCUAGUGCAGAUA			RCI_Succinate	0.676649	0.001052
ppy_miR_24_star_st	GUGCCUACUGAGCUGAUAUCAGU	miR-24-3p	miR-24	STO	0.757962	0.00105992
mmu_miR_126_3p_st	UCGUACCGUGAGUAAUAAUGCG			STO	0.757599	0.00106926
rno_miR_542_3p_st	UGUGACAGAUUGAUAACUGAAA	miR-542-3p	miR-542	AMP	0.705564	0.00107049
tgu_miR_126_st	UCGUACCGUGAGUAAUAAUGCG	miR-126-5p	miR-126	State3_Succinate	0.675253	0.00108728
mml_miR_194_st	UGUAACAGCAACUCCAUGUGGA	miR-194-5p	miR-194	AMP	0.704436	0.00109933
