# Supplementary material for: MicroRNA-mRNA regulatory networking fine-tunes the porcine muscle fiber type, muscular mitochondrial respiratory and metabolic enzyme activities
Source: BMC Genomics. 2016 Aug 2;17:531. doi: 10.1186/s12864-016-2850-8 (PMC4970254; doi:10.1186/s12864-016-2850-8)
Supplement: Additional file 6: — Individual mRNAs and their correlated phenotypes for Duroc and PiNN. (XLSX 18 kb) [file 12864_2016_2850_MOESM6_ESM.xlsx]

## Sheet: Sheet1
Additional file 6
Individual mRNAs and their correlated phenotypes for Duroc and PiNN
Probeset	Gene symbol	Description	Phenotype	Correlation	P-value
SNOWBALL_003833_st	AKAP2	A kinase (PRKA) anchor protein 2	STO	0.9349	9.54172e-07
SNOWBALL_000697_st	RHOB	ras homolog gene family, member B	STO	0.904521	8.87927e-06
SNOWBALL_036940_st	CBG07214	Ssc_hash_S40124351 rfty538b_f12.y1 fty Sus scrofa cDNA 5prime, mRNA sequence /clone_end=5prime /gb=EW219258 /gi=182542648 /ug=Ssc.70992 /len=686	PFK	0.820499	9.38637e-06
SNOWBALL_004076_st	SNORA33	Small nucleolar RNA SNORA33 [Source: RFAM;Acc:RF00438]	State3_Succinate	-0.817694	1.06746e-05
SNOWBALL_020074_st	AP1S2	adaptor-related protein complex 1, sigma 2 subunit	STO	0.900151	1.15017e-05
hsa-mir-1268_st	hsa-mir-1268	MI0006405	STO	-0.896281	1.43253e-05
SNOWBALL_007453_st	CCND2	cyclin D2	State3_Succinate	-0.806473	1.74904e-05
SNOWBALL_034989_st	LHX3	LIM homeobox 3	ComplexII	-0.829907	2.03533e-05
SNOWBALL_025740_s_st	TGFBR1	transforming growth factor, beta receptor 1	STO	0.888234	2.2029e-05
SNOWBALL_038013_st			STO	0.887416	2.29722e-05
SNOWBALL_004076_st	SNORA33	Small nucleolar RNA SNORA33 [Source: RFAM;Acc:RF00438]	STO	-0.887409	2.298e-05
SNOWBALL_007830_st	TMEM117	transmembrane protein 117	State3_pyruvate	-0.799029	2.38597e-05
SNOWBALL_034708_st	ALKBH5	alkB, alkylation repair homolog 5 (E. coli)	State3_pyruvate	-0.797143	2.57602e-05
SNOWBALL_022337_st	RALB	v-ral simian leukemia viral oncogene homolog B (ras related; GTP binding protein)	STO	0.884463	2.66554e-05
SNOWBALL_017934_st	ITGA6	integrin, alpha 6	STO	0.879271	3.42975e-05
SNOWBALL_031085_st	SUV39H2	suppressor of variegation 3-9 homolog 2 (Drosophila)	STO	0.878737	3.51753e-05
SNOWBALL_024578_st	ACTN2	PREDICTED: Sus scrofa similar to Actinin, alpha 2 (LOC100157406), mRNA	STO	0.878493	3.55826e-05
SNOWBALL_004378_st	CPSF4	cleavage and polyadenylation specific factor 4, 30kDa	RCI_Pyruvate	-0.785574	4.05457e-05
SNOWBALL_003042_st	EHD4	EH-domain containing 4	State3_pyruvate	-0.784214	4.26889e-05
SNOWBALL_041324_st	UAP1L1	UDP-N-acteylglucosamine pyrophosphorylase 1-like 1	STO	-0.873962	4.38741e-05
SNOWBALL_014160_st	GALR2	galanin receptor 2	STO	-0.872616	4.66213e-05
SNOWBALL_029045_st	LPL	lipoprotein lipase	STO	0.870563	5.10779e-05
SNOWBALL_005221_st	NOTO	notochord homeobox	AMP	-0.806215	5.33515e-05
SNOWBALL_017254_st	SGMS1	sphingomyelin synthase 1	ComplexII	0.805127	5.55906e-05
SNOWBALL_019135_s_st	ACSS1	acyl-CoA synthetase short-chain family member 1	FTO	0.867783	5.76612e-05
SNOWBALL_034906_st	RPS27	ribosomal protein S27	STO	0.866932	5.98077e-05
SNOWBALL_016136_st	SNORA63	Small nucleolar RNA SNORA63 [Source: RFAM;Acc:RF00092]	State3_Succinate	-0.774283	6.15328e-05
SNOWBALL_044784_st	LSM12	LSM12 homolog (S. cerevisiae)	STO	-0.865589	6.33291e-05
SNOWBALL_033189_st	PSKH1	protein serine kinase H1	IMP	-0.799878	6.75509e-05
SNOWBALL_005704_st	HRSP12	heat-responsive protein 12	FTO	-0.863948	6.78591e-05
SNOWBALL_041065_st	MGYG_05338	hypothetical protein	CS	-0.76979	7.21758e-05
SNOWBALL_025821_st	ELP2	elongation protein 2 homolog (S. cerevisiae)	STO	0.86175	7.43398e-05
SNOWBALL_006790_st	H1F0	H1 histone family, member 0	State3_pyruvate	-0.768589	7.52764e-05
SNOWBALL_043744_st	IGSF9	immunoglobulin superfamily, member 9	CS	-0.767646	7.77899e-05
SNOWBALL_006999_st	CS	citrate synthase	ComplexI	0.781366	7.81387e-05
SNOWBALL_024234_st	PATZ1	POZ (BTB) and AT hook containing zinc finger 1	GP	-0.767307	7.87123e-05
mmu-mir-2141_st	RN28S1	MI0010754	State4_CAT	-0.767249	7.88688e-05
SNOWBALL_019292_s_st	ZCCHC3	zinc finger, CCHC domain containing 3	STO	-0.858858	8.362e-05
SNOWBALL_019090_s_st	PLCB4	1-phosphatidylinositol-4,5-bisphosphate phosphodiesterase beta-4-like	STO	0.858756	8.39644e-05
SNOWBALL_023834_st	ZDHHC2	PREDICTED: Sus scrofa similar to Palmitoyltransferase ZDHHC2 (Zinc finger DHHC domain-containing protein 2) (DHHC-2) (LOC100155681), mRNA	State3_Succinate	0.763517	8.96651e-05
SNOWBALL_018594_st	AMACR	alpha-methylacyl-CoA racemase	STO	0.856751	9.09616e-05
SNOWBALL_009382_st			STO	-0.856686	9.11956e-05
SNOWBALL_015751_st	MECOM	MDS1 and EVI1 complex locus	STO	0.856561	9.16459e-05
SNOWBALL_031694_st	BRD1	bromodomain containing 1	State3_pyruvate	-0.762853	9.17142e-05
SNOWBALL_007453_st	CCND2	cyclin D2	State3_pyruvate	-0.762033	9.42979e-05
SNOWBALL_030539_st	PTPN13	protein tyrosine phosphatase, non-receptor type 13 (APO-1/CD95 (Fas)-associated phosphatase)	State4_CAT	-0.761744	9.52257e-05
SNOWBALL_023886_st	HECW2	PREDICTED: Sus scrofa similar to E3 ubiquitin-protein ligase HECW2 (HECT, C2 and WW domain-containing protein 2) (NEDD4-like E3 ubiquitin-protein ligase 2) (LOC100155879), mRNA	STO	0.855229	9.65805e-05
SNOWBALL_014983_s_st	HES7	hairy and enhancer of split 7 (Drosophila)	CS	-0.759651	0.000102165
SNOWBALL_001251_st	BAT3	OTTSUSG00000001329 HLA-B associated transcript 3	State3_Succinate	-0.759442	0.000102881
SNOWBALL_005969_s_st	TPM3	tropomyosin 3	STO	0.853568	0.000103033
SNOWBALL_012969_st	RN7SK	7SK RNA [Source: RFAM;Acc:RF00100]	CS	-0.758867	0.000104875
SNOWBALL_016480_st	MYL2	myosin, light chain 2, regulatory, cardiac, slow	STO	0.85263	0.000106829
SNOWBALL_044946_st	TAGLN3	transgelin 3	ComplexI	-0.772018	0.00010775
SNOWBALL_015044_s_st	TUSC5	tumor suppressor candidate 5	ComplexII	-0.786145	0.000109639
SNOWBALL_016312_st	SH3RF1	SH3 domain containing ring finger 1	GP	-0.757358	0.000110266
SNOWBALL_000970_s_st	CDH11	cadherin 11, type 2, OB-cadherin (osteoblast)	State4_CAT	-0.757245	0.000110678
SNOWBALL_015017_st	C17orf49	chromosome 17 open reading frame 49	State4_CAT	0.7567	0.00011269
SNOWBALL_034527_st	LOC100515103	Ssc_hash_S17517581 BX672150 Sus Scrofa library (scac) Sus scrofa cDNA clone scac0036.k.11 5prim, mRNA sequence /clone=scac0036.k.11 /clone_end=5prime /gb=BX672150 /gi=90233645 /ug=Ssc.55200 /len=675	STO	0.851018	0.000113617
SNOWBALL_031321_st	LRRN1	leucine rich repeat neuronal 1	STO	0.850727	0.000114881
SNOWBALL_028383_st	SGCD	sarcoglycan, delta (35kDa dystrophin-associated glycoprotein)	ATP	-0.78434	0.000116548
SNOWBALL_037239_st		Ssc_hash_S50211401 susfleck_AF_N_39_B02 SUSFLECK Abdominal Fat Normalized Sus scrofa cDNA clone 39_B02, mRNA sequence /clone=39_B02 /gb=FD643237 /gi=221034231 /ug=Ssc.74760 /len=712	ComplexI	-0.769171	0.000118483
SNOWBALL_045075_st	BCAP29	B-cell receptor-associated protein 29	State3_Succinate	0.755056	0.000118943
SNOWBALL_038110_st	MYH14	myosin-14-like	STO	-0.849476	0.000120438
SNOWBALL_025980_st	ATP2A2	ATPase, Ca++ transporting, cardiac muscle, slow twitch 2	STO	0.849097	0.000122162
SNOWBALL_043544_st			ComplexII	-0.782777	0.000122821
SNOWBALL_021135_s_st	KMO	kynurenine 3-monooxygenase (kynurenine 3-hydroxylase)	FTO	-0.848468	0.000125069
SNOWBALL_018358_st	LOC100510050	hypothetical protein LOC100510050	ComplexI	-0.766361	0.000129958
SNOWBALL_035917_st	TMEM182	transmembrane protein 182	STO	0.847337	0.000130439
SNOWBALL_014111_st	RPTOR	regulatory associated protein of MTOR, complex 1	PFK	0.752138	0.000130783
SNOWBALL_037292_st	ARRDC1	arrestin domain containing 1	CS	-0.752084	0.000131014
SNOWBALL_022513_s_st	IgG1-Fc	Sus scrofa immunoglobulin heavy chain gamma constant region mRNA, partial cds	ComplexI	-0.766083	0.000131143
SNOWBALL_002833_st	ALPK2	alpha-kinase 2	ATP	-0.780343	0.000133164
SNOWBALL_008800_st	ELTD1	EGF, latrophilin and seven transmembrane domain containing 1	STO	0.845755	0.000138265
SNOWBALL_018700_st	RARS	arginyl-tRNA synthetase	STO	0.845619	0.000138955
SNOWBALL_002958_s_st	LOC100511973	tight junction protein ZO-1-like	STO	0.845332	0.000140418
SNOWBALL_028348_st	LOC100157936	Ssc_hash_S16515440 813034 MARC 3PIG Sus scrofa cDNA 5prime, mRNA sequence /clone_end=5prime /gb=CF178956 /gi=33290732 /ug=Ssc.9703 /len=661	AMP	-0.777644	0.000145478
SNOWBALL_021374_s_st	WWOX	Sus scrofa mRNA, clone:UTR010042H01, expressed in uterus	AMP	-0.777411	0.000146586
SNOWBALL_029393_st	RHOBTB1	Rho-related BTB domain containing 1	State3_pyruvate	-0.748289	0.000147935
SNOWBALL_015870_st	MRPS6	mitochondrial ribosomal protein S6	STO	0.84384	0.000148238
SNOWBALL_003673_s_st	COL5A1	collagen, type V, alpha 1	CS	-0.747515	0.00015161
mmu-mir-504_st	hsa-mir-504	MI0005515	State3_Succinate	-0.747392	0.000152198
SNOWBALL_035212_st	Dvir\GJ14580	Ssc_hash_S40564464 rton1240b_d22.y1 ton Sus scrofa cDNA 5prime, mRNA sequence /clone_end=5prime /gb=EW651177 /gi=183162887 /ug=Ssc.60557 /len=569	State4_CAT	-0.74728	0.000152739
SNOWBALL_022767_st	PECR	peroxisomal trans-2-enoyl-CoA reductase	STO	0.841795	0.00015953
SNOWBALL_044653_st	APP		AMP	0.774411	0.00016149
SNOWBALL_027522_st	FST	follistatin	CS	0.745347	0.000162314
SNOWBALL_000634_st	MYOD1	myogenic differentiation 1	ComplexIV	0.745125	0.000163449
SNOWBALL_025031_st	EXTL3	exostoses (multiple)-like 3	FTO	0.84085	0.000164975
SNOWBALL_014416_st	SP2	Sp2 transcription factor	STO	-0.840302	0.000168205
SNOWBALL_016526_st	ATP2A2	ATPase, Ca++ transporting, cardiac muscle, slow twitch 2	STO	0.840209	0.000168754
SNOWBALL_036901_st	C16orf58	chromosome 16 open reading frame 58	FTG	0.840157	0.000169067
SNOWBALL_012768_st	MTERF	mitochondrial transcription termination factor	STO	0.839977	0.000170141
SNOWBALL_037867_st	ETV6		CS	-0.743815	0.000170268
SNOWBALL_015035_st	YBX2	Y box binding protein 2	CS	-0.743408	0.000172433
SNOWBALL_009440_st	RN28S1	RNA, 28S ribosomal 1	State3_pyruvate	-0.743307	0.000172974
SNOWBALL_031694_st	BRD1	bromodomain containing 1	State3_Succinate	-0.743131	0.000173924
SNOWBALL_046755_st			RCI_Pyruvate	0.743112	0.000174024
SNOWBALL_013560_st	DHTKD1	dehydrogenase E1 and transketolase domain containing 1	FTG	-0.839318	0.000174127
SNOWBALL_018243_s_st	LOC100152819	calcium/calmodulin-dependent 3',5'-cyclic nucleotide phosphodiesterase 1A-like	FTG	-0.839117	0.000175356
SNOWBALL_002060_st	MYCT1	myc target 1	STO	0.838551	0.000178857
SNOWBALL_011427_st	IGJ	immunoglobulin J polypeptide, linker protein for immunoglobulin alpha and mu polypeptides	STO	0.838083	0.000181795
