# Supplementary material for: MicroRNA-mRNA regulatory networking fine-tunes the porcine muscle fiber type, muscular mitochondrial respiratory and metabolic enzyme activities
Source: BMC Genomics. 2016 Aug 2;17:531. doi: 10.1186/s12864-016-2850-8 (PMC4970254; doi:10.1186/s12864-016-2850-8)
Supplement: Additional file 7: — Phenotype correlated miRNA-mRNA pairs after target prediction for Duroc and PiNN. (XLSX 48 kb) [file 12864_2016_2850_MOESM7_ESM.xlsx]

## Sheet: Sheet1
Additional file 7
Phenotype correlated miRNA-mRNA pairs after target prediction for Duroc and PiNN
Phenotype	Probeset	Gene.symbol	Description	Correlation (mRNA-phenotype)	P-value (mRNA-phenotype)	Probe.Set.ID	miRNAs	miFamily	Sequence	Correlation (miRNA-phenotype)	P-value (miRNA-phenotype)	Correlation (miRNA-mRNA)	P-value (miRNA-mRNA)	FDR (miRNA-mRNA)	Energy
STO	SNOWBALL_004273_st	LMTK2	lemur tyrosine kinase 2	-0.602267	0.0226565	cfa_miR_146a_st	miR-146a	mir-146	UGAGAACUGAAUUCCAUGGGUU	0.617155	0.0142451	-0.868699	6.77421e-07	0.0068676	-25.1
STO	SNOWBALL_005366_st	PFN4	profilin family, member 4	-0.635469	0.0145958	bta_miR_139_st	miR-139	mir-139	UCUACAGUGCACGUGUCUCCAGU	0.654626	0.00809232	-0.824939	7.62234e-06	0.016145	-29.1
STO	SNOWBALL_006663_st	POGZ	pogo transposable element with ZNF domain	-0.622146	0.0175108	cfa_miR_10_st		mir-10	UACCCUGUAGAUCCGAAUUUGU	0.644506	0.00949448	-0.815086	1.20081e-05	0.018504	-28.7
STO	SNOWBALL_024309_st	SSH1	slingshot homolog 1 (Drosophila)	-0.573526	0.0320079	ppy_miR_363_st	miR-363	mir-363	AAUUGCACGGUAUCCAUCUGUA	0.683151	0.00499609	-0.812582	1.34216e-05	0.0189408	-28.5
STO	SNOWBALL_023886_st	HECW2	PREDICTED: Sus scrofa similar to E3 ubiquitin-protein ligase HECW2 (HECT, C2 and WW domain-containing protein 2) (NEDD4-like E3 ubiquitin-protein ligase 2) (LOC100155879), mRNA	0.855229	9.65805e-05	ssc_miR_151_5p_st	miR-151-5p	mir-28	UCGAGGAGCUCACAGUCUAGU	-0.686967	0.00466578	-0.805413	1.82959e-05	0.021053	-26.5
STO	SNOWBALL_004273_st	LMTK2	lemur tyrosine kinase 2	-0.602267	0.0226565	hsa_miR_150_st	miR-150-5p	mir-150	UCUCCCAACCCUUGUACCAGUG	0.560536	0.0297398	-0.803076	2.01855e-05	0.0215641	-26.8
STO	SNOWBALL_009249_st	USP24	ubiquitin specific peptidase 24	-0.589632	0.0264714	mml_miR_363_st	miR-363-5p	mir-363	AAUUGCACGGUAUCCAUCUGUA	0.52346	0.0452261	-0.797829	2.50537e-05	0.0224721	-26.1
STO	SNOWBALL_028730_st	BMPR2	bone morphogenetic protein receptor, type II (serine/threonine kinase)	-0.649904	0.0118716	bfl_miR_92b_st	miR-92b-5p	mir-25	CAUUGCACUCGUCCCGGCCUGA	0.543118	0.0364142	-0.795922	2.706e-05	0.0231723	-29.3
STO	SNOWBALL_004273_st	LMTK2	lemur tyrosine kinase 2	-0.602267	0.0226565	hsa_miR_140_5p_st	miR-140-5p	mir-140	CAGUGGUUUUACCCUAUGGUAG	0.621809	0.0133289	-0.789938	3.42813e-05	0.0247202	-26.6
STO	SNOWBALL_013134_st	RASSF5	Ras association (RalGDS/AF-6) domain family member 5	-0.64034	0.0136281	rno_miR_363_st	miR-363-5p	mir-363	AAUUGCACGGUAUCCAUCUGU	0.643153	0.00969554	-0.782936	4.47933e-05	0.0264867	-29.1
FTO	SNOWBALL_004273_st	LMTK2	lemur tyrosine kinase 2	0.591617	0.0258422	cfa_miR_146a_st	miR-146a	mir-146	UGAGAACUGAAUUCCAUGGGUU	-0.526992	0.0435371	-0.868699	6.77421e-07	0.0105868	-25.1
FTO	SNOWBALL_004273_st	LMTK2	lemur tyrosine kinase 2	0.591617	0.0258422	ggo_miR_100_st	miR-100	mir-99	AACCCGUAGAUCCGAACUUGUG	-0.517261	0.048307	-0.804226	1.92355e-05	0.0303173	-25.4
FTO	SNOWBALL_004273_st	LMTK2	lemur tyrosine kinase 2	0.591617	0.0258422	hsa_miR_150_st	miR-150-5p	mir-150	UCUCCCAACCCUUGUACCAGUG	-0.613809	0.0149336	-0.803076	2.01855e-05	0.0307778	-26.8
FTO	SNOWBALL_012789_st	APLP2	amyloid-like protein 2-like	-0.659196	0.0103369	ppy_miR_1281_st	miR-1281	mir-1281	UCGCCUCCUCCUCUCCC	0.601024	0.0178031	-0.786894	3.8555e-05	0.0336907	-28.9
FTO	SNOWBALL_004273_st	LMTK2	lemur tyrosine kinase 2	0.591617	0.0258422	nvi_miR_92a_st	miR-92a	mir-25	AUUGCACUUGUCCCGGCCUAU	-0.555767	0.0314668	-0.775953	5.79375e-05	0.0389869	-29.6
FTO	SNOWBALL_022959_s_st	EEF1A1	Sus scrofa mRNA for eukaryotic translation elongation factor 1 alpha (EEF1A1 gene), breed Pietrain	-0.643728	0.0129846	hsa_miR_2861_st	miR-2861	mir-2861	GGGGCCUGGCGGUGGGCGG	0.592279	0.0199976	-0.77101	6.91418e-05	0.0403326	-39.1
FTO	SNOWBALL_012789_st	APLP2	amyloid-like protein 2-like	-0.659196	0.0103369	bta_miR_345_5p_st	miR-345-5p	mir-345	GCUGACUCCUAGUCCAGUGCU	0.580987	0.0231305	-0.763147	9.08e-05	0.0444804	-28.6
FTO	SNOWBALL_001332_s_st	PPT2	OTTSUSG00000001352 palmitoyl-protein thioesterase 2	0.58193	0.0290214	nvi_miR_92a_st	miR-92a	mir-25	AUUGCACUUGUCCCGGCCUAU	-0.555767	0.0314668	-0.758928	0.00010466	0.0453999	-32.3
FTO	SNOWBALL_022764_st	SLC4A4	solute carrier family 4, sodium bicarbonate cotransporter, member 4	0.668206	0.00899903	bta_miR_222_st	miR-222	mir-221	AGCUACAUCUGGCUACUGGGU	-0.597935	0.018556	-0.755745	0.00011629	0.0462732	-25.2
FTO	SNOWBALL_018087_st	IRS1	insulin receptor substrate 1	0.550014	0.0415746	aae_miR_92a_st	miR-92a-5p	mir-25	UAUUGCACUUGUCCCGGCCUA	-0.55141	0.03311	-0.754182	0.00012239	0.0467102	-32.4
FTG	SNOWBALL_045647_st	PLAGL1	pleiomorphic adenoma gene-like 1	0.650415	0.011783	ppy_miR_1909_st	miR-1909	mir-1909	CGUGGGGGCCGGGUGCUCACCG	-0.534417	0.0401398	-0.784147	4.27974e-05	0.0643104	-29.9
FTG	SNOWBALL_033569_st	JHDM1D	jumonji C domain containing histone demethylase 1 homolog D (S. cerevisiae)	-0.607023	0.0213333	ppy_miR_885_5p_st	miR-885-5p	mir-885	UCCAUUACACUACCCUGCCUCU	0.527526	0.0432859	-0.773854	6.24882e-05	0.0669897	-25.1
FTG	SNOWBALL_003048_st	SPTBN5	spectrin, beta, non-erythrocytic 5	0.57671	0.0308505	rno_miR_30c_1_star_st	miR-30c-1-3p	mir-30	CUGGGAGAGGGUUGUUUACUCC	-0.574189	0.0251889	-0.746441	0.00015684	0.0812578	-27.7
FTG	SNOWBALL_040149_s_st	CNTLN	centlein, centrosomal protein	0.536094	0.0481436	bta_miR_29b_st	miR-29b	mir-29	UAGCACCAUUUGAAAUCAGUGUU	-0.527166	0.0434551	-0.745636	0.00016085	0.0816037	-25.7
FTG	SNOWBALL_022227_st	SEZ6L2	seizure related 6 homolog (mouse)-like 2	0.599544	0.0234413	rno_miR_338_st	miR-338-5p	mir-338	UCCAGCAUCAGUGAUUUUGUUGA	-0.634498	0.0110612	-0.745466	0.00016171	0.0817466	-27.2
FTG	SNOWBALL_040149_s_st	CNTLN	centlein, centrosomal protein	0.536094	0.0481436	mmu_miR_29b_st	miR-29b	mir-29b	UAGCACCAUUUGAAAUCAGUGUU	-0.621116	0.0134623	-0.744618	0.00016606	0.0820295	-25.7
FTG	SNOWBALL_006709_st	KIAA0930	uncharacterized protein C22orf9-like	0.587715	0.0270896	bta_miR_2899_st	miR-2899	mir-2899	AGGCGGGCCGGGGUUGGA	-0.653965	0.00817869	-0.731599	0.00024648	0.0913322	-30.7
FTG	SNOWBALL_047723_st	KLF6	Kruppel-like factor 6	-0.699427	0.00536745	ppy_miR_885_5p_st	miR-885-5p	mir-885	UCCAUUACACUACCCUGCCUCU	0.527526	0.0432859	-0.732047	0.00024325	0.0913322	-26
FTG	SNOWBALL_035294_st	EPB41L5	erythrocyte membrane protein band 4.1 like 5	0.647114	0.0123649	pma_miR_182_st	miR-182	mir-182	UUUGGCAAUGGUAGAACUCACACU	-0.621146	0.0134565	-0.727906	0.00027461	0.0934014	-25.7
FTG	SNOWBALL_045647_st	PLAGL1	pleiomorphic adenoma gene-like 1	0.650415	0.011783	mmu_miR_101a_star_st	miR-101a-3p	mir-101	UCAGUUAUCACAGUGCUGAUGC	-0.783522	0.000548636	-0.727395	0.00027871	0.0934014	-29
State3_pyruvate	SNOWBALL_013134_st	RASSF5	Ras association (RalGDS/AF-6) domain family member 5	-0.497147	0.0257378	rno_miR_363_st	miR-363-5p	mir-363	AAUUGCACGGUAUCCAUCUGU	0.539661	0.0140536	-0.782936	4.47933e-05	0.0404086	-29.1
State3_pyruvate	SNOWBALL_030776_st	MN1	meningioma (disrupted in balanced translocation) 1	-0.506069	0.0228059	oan_miR_128_st	miR-128-5p	mir-128	UCACAGUGAACCGGUCUCUUU	0.46346	0.0395791	-0.757999	0.00010795	0.0489523	-26.4
State3_pyruvate	SNOWBALL_013389_st	DNAJA1	DnaJ (Hsp40) homolog, subfamily A, member 1	0.624583	0.00324056	mmu_miR_2137_st	miR-2137	mir-2137	GCCGGCGGGAGCCCCAGGGAG	-0.461017	0.0407713	-0.750284	0.00013882	0.0540364	-33
State3_pyruvate	SNOWBALL_009249_st	USP24	ubiquitin specific peptidase 24	-0.588386	0.00635362	cfa_miR_363_st	miR-363	mir-363	AAUUGCACGGUAUCCAUCUGUAA	0.606515	0.00457989	-0.738113	0.00020286	0.0592995	-26.9
State3_pyruvate	SNOWBALL_004581_st	ZC3H7A	zinc finger CCCH-type containing 7A	-0.444256	0.049716	cfa_miR_363_st	miR-363	mir-363	AAUUGCACGGUAUCCAUCUGUAA	0.606515	0.00457989	-0.736294	0.00021432	0.0597345	-25.3
State3_pyruvate	SNOWBALL_000970_s_st	CDH11	cadherin 11, type 2, OB-cadherin (osteoblast)	-0.497583	0.0255877	rno_miR_196a_st	miR-196a-5p	mir-196	UAGGUAGUUUCAUGUUGUUGGG	0.49218	0.0274942	-0.721922	0.00032598	0.0685287	-25.4
State3_pyruvate	SNOWBALL_047544_st	KCNMA1	potassium large conductance calcium-activated channel, subfamily M, alpha member 1	0.555379	0.0110174	hsa_miR_4281_st	miR-4281	mir-4281	GGGUCCCGGGGAGGGGGG	-0.607345	0.00450965	-0.719721	0.00034684	0.0688705	-32
State3_pyruvate	SNOWBALL_044653_st	APP		0.533219	0.015478	ppy_miR_1207_5p_st	miR-1207-5p	mir-1207	UGGCAGGGAGGCAGGGAGGGG	-0.44773	0.0477492	-0.70256	0.00055203	0.0793704	-38
State3_pyruvate	SNOWBALL_026392_st	KMO	kynurenine 3-monooxygenase (kynurenine 3-hydroxylase)	0.457876	0.0423444	bta_miR_2428_st	miR-2428	mir-2428	UGGCUGGAGUGCGGCGGAGGU	-0.522259	0.0181659	-0.700147	0.00058781	0.0801638	-29.8
State3_pyruvate	SNOWBALL_047295_s_st	ZFP36L1	zinc finger protein 36, C3H1 type-like 1-like	-0.639203	0.00241132	hsa_miR_196a_st	miR-196a-5p	mir-196	UAGGUAGUUUCAUGUUGUUGGG	0.65303	0.00179796	-0.695401	0.00066397	0.0826431	-31.9
State3_Succinate	SNOWBALL_005366_st	PFN4	profilin family, member 4	-0.473713	0.0348673	bta_miR_139_st	miR-139	mir-139	UCUACAGUGCACGUGUCUCCAGU	0.60378	0.00481761	-0.824939	7.62234e-06	0.0179409	-29.1
State3_Succinate	SNOWBALL_024309_st	SSH1	slingshot homolog 1 (Drosophila)	-0.550529	0.0118912	ppy_miR_363_st	miR-363	mir-363	AAUUGCACGGUAUCCAUCUGUA	0.604448	0.0047587	-0.812582	1.34216e-05	0.0218346	-28.5
State3_Succinate	SNOWBALL_033299_st	DICER1	dicer 1, ribonuclease type III	-0.469192	0.0368879	fru_miR_128_st	miR-128	mir-128	UCACAGUGAACCGGUCUCUUUU	0.5279	0.0167393	-0.808055	1.63459e-05	0.0235318	-26.1
State3_Succinate	SNOWBALL_009249_st	USP24	ubiquitin specific peptidase 24	-0.600599	0.0051069	mml_miR_363_st	miR-363-5p	mir-363	AAUUGCACGGUAUCCAUCUGUA	0.469581	0.0367104	-0.797829	2.50537e-05	0.0268485	-26.1
State3_Succinate	SNOWBALL_034998_s_st	ZNF235	zinc finger protein 235	-0.560824	0.0100991	eca_miR_150_st	miR-150	mir-150	UCUCCCAACCCUUGUACCAGUG	0.56778	0.00901746	-0.785726	4.03116e-05	0.0317083	-28
State3_Succinate	SNOWBALL_013134_st	RASSF5	Ras association (RalGDS/AF-6) domain family member 5	-0.444863	0.049368	rno_miR_363_st	miR-363-5p	mir-363	AAUUGCACGGUAUCCAUCUGU	0.609597	0.00432369	-0.782936	4.47933e-05	0.0327363	-29.1
State3_Succinate	SNOWBALL_044208_st	STAG3		-0.498849	0.0251568	hsa_miR_193a_5p_st	miR-193a-5p	mir-193	UGGGUCUUUGCGGGCGAGAUGA	0.468001	0.0374348	-0.767959	7.69478e-05	0.0380048	-27
State3_Succinate	SNOWBALL_005366_st	PFN4	profilin family, member 4	-0.473713	0.0348673	hsa_miR_150_st	miR-150-5p	mir-150	UCUCCCAACCCUUGUACCAGUG	0.504274	0.0233734	-0.760414	9.9587e-05	0.0408169	-30.8
State3_Succinate	SNOWBALL_001332_s_st	PPT2	OTTSUSG00000001352 palmitoyl-protein thioesterase 2	-0.47517	0.0342351	nvi_miR_92a_st	miR-92a	mir-25	AUUGCACUUGUCCCGGCCUAU	0.468614	0.0371528	-0.758928	0.00010466	0.041396	-32.3
State3_Succinate	SNOWBALL_022764_st	SLC4A4	solute carrier family 4, sodium bicarbonate cotransporter, member 4	-0.542151	0.0135321	bta_miR_222_st	miR-222	mir-221	AGCUACAUCUGGCUACUGGGU	0.546691	0.0126216	-0.755745	0.00011629	0.0428998	-25.2
State4_CAT	SNOWBALL_034998_s_st	ZNF235	zinc finger protein 235	-0.452608	0.0450882	eca_miR_150_st	miR-150	mir-150	UCUCCCAACCCUUGUACCAGUG	0.507074	0.0224928	-0.785726	4.03116e-05	0.054054	-28
State4_CAT	SNOWBALL_031559_st	TTLL4	tubulin tyrosine ligase-like family, member 4	0.496573	0.0259362	ggo_miR_18_st	miR-18	mir-17	UAAGGUGCAUCUAGUGCAGAUA	-0.455589	0.0435196	-0.765005	8.52173e-05	0.0555258	-26.7
State4_CAT	SNOWBALL_017842_st	UGGT1	UDP-glucose:glycoprotein glucosyltransferase 1-like	-0.504007	0.0234587	eca_miR_150_st	miR-150	mir-150	UCUCCCAACCCUUGUACCAGUG	0.507074	0.0224928	-0.762716	9.21415e-05	0.0581255	-27.1
State4_CAT	SNOWBALL_017238_s_st	BAG3	BCL2-associated athanogene 3	0.478486	0.0328289	mmu_miR_542_5p_st	miR-542-5p	mir-542	CUCGGGGAUCAUCAUGUCACGA	-0.448778	0.0471674	-0.750969	0.0001358	0.0638678	-26.8
State4_CAT	SNOWBALL_031559_st	TTLL4	tubulin tyrosine ligase-like family, member 4	0.496573	0.0259362	ppa_miR_18_st	miR-18	mir-17	UAAGGUGCAUCUAGUGCAGAUA	-0.509936	0.0216205	-0.749723	0.00014133	0.0644565	-26.7
State4_CAT	SNOWBALL_037882_st	FXR2		-0.611024	0.00420915	eca_miR_150_st	miR-150	mir-150	UCUCCCAACCCUUGUACCAGUG	0.507074	0.0224928	-0.734742	0.00022453	0.0720575	-29.9
State4_CAT	SNOWBALL_013413_st	OTUD1	OTU domain containing 1	-0.532427	0.0156609	api_let_7_st	let-7	let-7	UGAGGUAGUUGGUUGUAUAGU	0.512627	0.0208247	-0.725927	0.00029077	0.0765043	-25.7
State4_CAT	SNOWBALL_000970_s_st	CDH11	cadherin 11, type 2, OB-cadherin (osteoblast)	-0.757245	0.000110678	rno_miR_196a_st	miR-196a-5p	mir-196	UAGGUAGUUUCAUGUUGUUGGG	0.578944	0.00748005	-0.721922	0.00032598	0.078072	-25.4
State4_CAT	SNOWBALL_017238_s_st	BAG3	BCL2-associated athanogene 3	0.478486	0.0328289	ssc_miR_185_st	miR-185	mir-185	UGGAGAGAAAGGCAGUUCCUGA	-0.45194	0.0454457	-0.717114	0.00037299	0.0786012	-28.2
State4_CAT	SNOWBALL_013824_st	LRCH1	leucine-rich repeats and calponin homology (CH) domain containing 1	0.609447	0.00433588	hsa_miR_127_5p_st	miR-127-5p	mir-127	CUGAAGCUCAGAGGGCUCUGAU	-0.477999	0.0330326	-0.709842	0.00045502	0.079769	-30.4
RCI_Pyruvate	SNOWBALL_016550_s_st	PITPNB	phosphatidylinositol transfer protein, beta	0.479007	0.0326124	dsi_miR_289_st	miR-289	mir-289	UAAAUAUUUAAGUGGAGCCUGCGACU	-0.470138	0.0364578	-0.786711	3.88249e-05	0.0526889	-25.2
RCI_Pyruvate	SNOWBALL_024600_st	BTAF1	BTAF1 RNA polymerase II, B-TFIID transcription factor-associated, 170kDa (Mot1 homolog, S. cerevisiae)	0.503156	0.0237324	gga_miR_1579_st	miR-1579	mir-1579	CGUGGCGGGAAGGGAUGGGCG	-0.496358	0.0260106	-0.759564	0.00010246	0.0560626	-29.5
RCI_Pyruvate	SNOWBALL_024600_st	BTAF1	BTAF1 RNA polymerase II, B-TFIID transcription factor-associated, 170kDa (Mot1 homolog, S. cerevisiae)	0.503156	0.0237324	hsa_miR_1207_5p_st	miR-1207-5p	mir-1207	UGGCAGGGAGGCUGGGAGGGG	-0.512996	0.0207175	-0.755702	0.00011645	0.0560626	-34.5
RCI_Pyruvate	SNOWBALL_032360_st	SMG1	SMG1 homolog, phosphatidylinositol 3-kinase-related kinase (C. elegans)	0.56432	0.0095431	cfa_miR_193a_st	miR-193a	mir-193	UGGGUCUUUGCGGGCGAGAUGA	-0.480192	0.0321236	-0.751682	0.00013272	0.0560626	-27.3
RCI_Pyruvate	SNOWBALL_017371_st	FAM175B	family with sequence similarity 175, member B	0.457292	0.0426424	dse_miR_289_st	miR-289	mir-289	UAAAUAUUUAAGUGGAGCCUGCGACU	-0.458603	0.0419762	-0.736239	0.00021467	0.0590602	-29
RCI_Pyruvate	SNOWBALL_036498_st	SOBP	sine oculis binding protein homolog (Drosophila)	-0.445938	0.0487562	bta_miR_18a_st	miR-18a	mir-17	UAAGGUGCAUCUAGUGCAGAUA	0.508048	0.0221928	-0.674908	0.00109615	0.0874078	-28.5
RCI_Pyruvate	SNOWBALL_024600_st	BTAF1	BTAF1 RNA polymerase II, B-TFIID transcription factor-associated, 170kDa (Mot1 homolog, S. cerevisiae)	0.503156	0.0237324	dse_miR_289_st	miR-289	mir-289	UAAAUAUUUAAGUGGAGCCUGCGACU	-0.458603	0.0419762	-0.673751	0.00112633	0.0875491	-26.4
RCI_Pyruvate	SNOWBALL_016550_s_st	PITPNB	phosphatidylinositol transfer protein, beta	0.479007	0.0326124	hsa_miR_1207_5p_st	miR-1207-5p	mir-1207	UGGCAGGGAGGCUGGGAGGGG	-0.512996	0.0207175	-0.659785	0.0015496	0.0969799	-37.2
RCI_Pyruvate	SNOWBALL_037213_st	SETD3	SET domain containing 3	0.525981	0.0172142	cfa_miR_193a_st	miR-193a	mir-193	UGGGUCUUUGCGGGCGAGAUGA	-0.480192	0.0321236	-0.652571	0.001816	0.0995377	-30.9
RCI_Pyruvate	SNOWBALL_002472_st	SMAD2	SMAD family member 2	0.507007	0.0225138	gga_miR_1579_st	miR-1579	mir-1579	CGUGGCGGGAAGGGAUGGGCG	-0.496358	0.0260106	-0.645602	0.00210873	0.103826	-30
RCI_Succinate	SNOWBALL_017008_s_st	KIAA1279	KIAA1279	-0.603932	0.00480417	ssc_miR_744_st	miR-744	mir-744	UGCGGGGCUAGGGCUAACAGCA	0.470564	0.0362653	-0.857027	1.39435e-06	0.0153207	-38.4
RCI_Succinate	SNOWBALL_010518_st	DCAF5	DDB1 and CUL4 associated factor 5	-0.485042	0.0301824	cqu_miR_309_st	miR-309	mir-3	UCACUGGGCAUAGUUUGUCGC	0.451634	0.04561	-0.795454	2.75723e-05	0.0539741	-25.6
RCI_Succinate	SNOWBALL_016550_s_st	PITPNB	phosphatidylinositol transfer protein, beta	0.567614	0.00904215	dsi_miR_289_st	miR-289	mir-289	UAAAUAUUUAAGUGGAGCCUGCGACU	-0.568197	0.00895574	-0.786711	3.88249e-05	0.0593147	-25.2
RCI_Succinate	SNOWBALL_031559_st	TTLL4	tubulin tyrosine ligase-like family, member 4	-0.498073	0.0254202	ppa_miR_18_st		mir-17	UAAGGUGCAUCUAGUGCAGAUA	0.457839	0.0423635	-0.749723	0.00014133	0.0653448	-26.7
RCI_Succinate	SNOWBALL_017371_st	FAM175B	family with sequence similarity 175, member B	0.529774	0.0162859	dse_miR_289_st	miR-289	mir-289	UAAAUAUUUAAGUGGAGCCUGCGACU	-0.457061	0.0427607	-0.736239	0.00021467	0.0679376	-29
RCI_Succinate	SNOWBALL_010120_st	BRPF3	bromodomain and PHD finger containing, 3	-0.481833	0.0314562	sko_miR_7_st	miR-7-5p	mir-7	UGGAAGACUAGUGAUUUUGUUGU	0.483721	0.0307016	-0.730339	0.00025579	0.0689259	-26.3
RCI_Succinate	SNOWBALL_005405_st	TRIB2	tribbles homolog 2 (Drosophila)	-0.590736	0.00609612	mmu_miR_365_1_star_st	miR-365-1-3p	mir-365	AGGGACUUUUGGGGGCAGAUGUG	0.482243	0.0312913	-0.72573	0.00029243	0.0703212	-36.1
RCI_Succinate	SNOWBALL_000862_s_st	KIRREL	OTTSUSG00000001789 PREDICTED: similar to putative kin of IRRE-like protein	-0.524674	0.0175438	mdo_miR_140_st	miR-140-5p	mir-140	CAGUGGUUUUACCCUAUGGUAG	0.449512	0.0467632	-0.717032	0.00037384	0.0723116	-27.2
RCI_Succinate	SNOWBALL_008273_st	ICMT	isoprenylcysteine carboxyl methyltransferase	-0.55777	0.0106061	cqu_miR_309_st	miR-309	mir-3	UCACUGGGCAUAGUUUGUCGC	0.451634	0.04561	-0.714238	0.00040378	0.0723116	-25.3
RCI_Succinate	SNOWBALL_016970_s_st	ENO4	enolase family member 4	-0.468776	0.0370784	cqu_miR_309_st	miR-309	mir-3	UCACUGGGCAUAGUUUGUCGC	0.451634	0.04561	-0.713015	0.00041752	0.0723116	-29
GP	SNOWBALL_024757_st	BAG3	BCL2-associated athanogene 3	0.621607	0.00343545	tca_miR_3885_5p_st	miR-3885-5p	mir-3885	AAGGCGGCGGCGGCGGCCG	-0.575418	0.00794055	-0.802926	2.03121e-05	0.116723	-37.3
GP	SNOWBALL_001757_st	NPM1	OTTSUSG00000001902 nucleophosmin (nucleolar phosphoprotein B23, numatrin) (NPM1) pseudogene	0.635283	0.00261398	tca_miR_3885_5p_st	miR-3885-5p	mir-3885	AAGGCGGCGGCGGCGGCCG	-0.575418	0.00794055	-0.73074	0.0002528	0.14465	-27.5
GP	SNOWBALL_007210_s_st	FRS2	fibroblast growth factor receptor substrate 2	-0.626049	0.00314796	csa_let_7b_st	let-7b	let-7	UGAGGUAGUAGGUUAUGUUGUU	0.559147	0.010375	-0.742736	0.00017606	0.14465	-25.8
GP	SNOWBALL_001344_s_st	AGPAT1	OTTSUSG00000001354 1-acylglycerol-3-phosphate O-acyltransferase 1 (acetoacetly Coenzyme A thiolase)	0.457322	0.0426272	eca_miR_423_5p_st	miR-423-5p	mir-423	UGAGGGGCAGAGAGCGAGACUUU	-0.455989	0.0433123	-0.713424	0.00041287	0.153281	-30.6
GP	SNOWBALL_012221_st	PPME1	protein phosphatase methylesterase 1	0.516472	0.0197286	tca_miR_3885_5p_st	miR-3885-5p	mir-3885	AAGGCGGCGGCGGCGGCCG	-0.575418	0.00794055	-0.709925	0.000454	0.158386	-35.4
GP	SNOWBALL_002671_st	HERC1	hect (homologous to the E6-AP (UBE3A) carboxyl terminus) domain and RCC1 (CHC1)-like domain (RLD) 1	-0.511201	0.0212434	nvi_let_7_st	let-7	let-7	UGAGGUAGUAGGUUGUAUAGU	0.527128	0.0169291	-0.694887	0.00067271	0.159206	-25.1
GP	SNOWBALL_024385_st	ATXN2	ataxin 2	-0.475673	0.0340187	csa_let_7b_st	let-7b	let-7	UGAGGUAGUAGGUUAUGUUGUU	0.559147	0.010375	-0.694638	0.00067698	0.159206	-25.4
GP	SNOWBALL_019310_st	AHCY	adenosylhomocysteinase	0.523359	0.0178803	tca_miR_3885_5p_st	miR-3885-5p	mir-3885	AAGGCGGCGGCGGCGGCCG	-0.575418	0.00794055	-0.666288	0.00133838	0.170565	-34
GP	SNOWBALL_014586_st	NME2	non-metastatic cells 1, protein (NM23A) expressed in	0.585745	0.00665366	tca_miR_3885_5p_st	miR-3885-5p	mir-3885	AAGGCGGCGGCGGCGGCCG	-0.575418	0.00794055	-0.655591	0.00170016	0.180471	-36
GP	SNOWBALL_010605_st	PTPN21	protein tyrosine phosphatase, non-receptor type 21	0.464358	0.0391479	mml_miR_762_st	miR-762	mir-762	GGGGCUGGGGCCGGAGCCGAGC	-0.463669	0.0394785	-0.644063	0.00217843	0.183893	-36.6
PFK	SNOWBALL_022065_st	BCORL1	BCL6 corepressor-like 1	0.518056	0.0192907	hsa_miR_1268_st		mir-1268	CGGGCGUGGUGGUGGGGG	-0.448158	0.0475106	-0.781952	4.64729e-05	0.0291883	-26
PFK	SNOWBALL_000478_st	CYP24A1	cytochrome P450, family 24, subfamily A, polypeptide 1	0.457994	0.0422846	hsa_miR_27a_st	miR-27a-5p	mir-27	UUCACAGUGGCUAAGUUCCGC	-0.462599	0.0399959	-0.77125	6.85568e-05	0.0338373	-25.6
PFK	SNOWBALL_040149_s_st	CNTLN	centlein, centrosomal protein	0.57512	0.00798049	ggo_miR_27a_st	miR-27a	mir-27	UUCACAGUGGCUAAGUUCCGCC	-0.459823	0.041364	-0.754855	0.00011973	0.0448732	-26
PFK	SNOWBALL_013034_s_st	SRGAP2	SLIT-ROBO Rho GTPase activating protein 2	-0.486009	0.0298066	eca_miR_191_st	miR-191	mir-191	CAACGGAAUCCCAAAAGCAGCUG	0.450709	0.0461104	-0.751541	0.00013333	0.0472758	-25.1
PFK	SNOWBALL_012551_st	DNAH11	dynein, axonemal, heavy chain 11	0.674374	0.00111	cfa_miR_188_st	miR-188	mir-188	CAUCCCUUGCAUGGUGGAGGGU	-0.611164	0.00419804	-0.74716	0.00015332	0.0495936	-26.8
PFK	SNOWBALL_006198_st	CTSS	cathepsin S	-0.4987	0.025207	eca_miR_191_st	miR-191	mir-191	CAACGGAAUCCCAAAAGCAGCUG	0.450709	0.0461104	-0.734776	0.0002243	0.0571647	-28
PFK	SNOWBALL_039889_st	MARS	methionyl-tRNA synthetase	0.552066	0.0116083	bfl_miR_92b_st	miR-92b-5p	mir-25	CAUUGCACUCGUCCCGGCCUGA	-0.515512	0.0199979	-0.711081	0.00044004	0.0752138	-30.7
PFK	SNOWBALL_036057_st	TRMT112	tRNA methyltransferase 11-2 homolog (S. cerevisiae)	0.509271	0.0218206	mml_miR_188_st	miR-188-5p	mir-188	CAUCCCUUGCAUGGUGGAGGGU	-0.475838	0.0339482	-0.707934	0.00047891	0.0757071	-30.8
PFK	SNOWBALL_011777_st	DAPP1	dual adaptor of phosphotyrosine and 3-phosphoinositides	0.548605	0.0122529	cfa_miR_188_st	miR-188	mir-188	CAUCCCUUGCAUGGUGGAGGGU	-0.611164	0.00419804	-0.698858	0.00060772	0.0814706	-26.9
PFK	SNOWBALL_016604_st	SNAP29	synaptosomal-associated protein, 29kDa	0.58825	0.00636879	oan_miR_17_star_st	miR-17-3p	mir-17	ACUGCAGUGAAGGCACUUGU	-0.493978	0.0268479	-0.674794	0.0010991	0.0998961	-30.3
LDH	SNOWBALL_007267_s_st	STAT6	signal transducer and activator of transcription 6-like	-0.598358	0.00531915	ggo_miR_17_3p_st	miR-17-3p	mir-17	ACUGCAGUGAAGGCACUUGU	0.718183	0.000362068	-0.833438	5.0334e-06	0.0596166	-28
LDH	SNOWBALL_017752_st	WDR17	WD repeat domain 17	0.631156	0.00284244	ppy_miR_100_st	miR-100	mir-99	AACCCGUAGAUCCGAACUUGUG	-0.492064	0.0275365	-0.81296	1.32e-05	0.0628608	-26
LDH	SNOWBALL_031055_st	FNDC5	fibronectin type III domain containing 5	-0.499157	0.0250527	hsa_miR_4651_st	miR-4651	mir-4651	CGGGGUGGGUGAGGUCGGGC	0.460347	0.0411029	-0.746456	0.00015676	0.151797	-34.3
LDH	SNOWBALL_007267_s_st	STAT6	signal transducer and activator of transcription 6-like	-0.598358	0.00531915	rno_miR_345_3p_st	miR-345-3p	mir-345	CCCUGAACUAGGGGUCUGGAGA	0.577316	0.00768985	-0.741565	0.00018255	0.152523	-29.6
LDH	SNOWBALL_003611_st	CDK5RAP2	CDK5 regulatory subunit associated protein 2	-0.462779	0.0399088	dre_miR_223_st	miR-223	mir-223	UGUCAGUUUGUCAAAUACCCC	0.497482	0.0256224	-0.678836	0.0009987	0.161291	-25.1
LDH	SNOWBALL_007267_s_st	STAT6	signal transducer and activator of transcription 6-like	-0.598358	0.00531915	hsa_miR_4651_st	miR-4651	mir-4651	CGGGGUGGGUGAGGUCGGGC	0.460347	0.0411029	-0.682269	0.00091959	0.161291	-35.9
LDH	SNOWBALL_019481_s_st	DBNDD2	dysbindin domain-containing protein 2-like	-0.468573	0.0371716	hsa_miR_4651_st	miR-4651	mir-4651	CGGGGUGGGUGAGGUCGGGC	0.460347	0.0411029	-0.704252	0.00052805	0.161291	-32
LDH	SNOWBALL_020439_st	ARMCX5	armadillo repeat containing, X-linked 5	-0.489175	0.028602	bta_miR_2441_st	miR-2441	mir-2442	ACAGGACAGGACAGUGGGAG	0.458415	0.0420714	-0.672666	0.00115528	0.161291	-28.3
LDH	SNOWBALL_029967_st	ADRBK2	adrenergic, beta, receptor kinase 2	-0.528275	0.0166479	hsa_miR_4651_st	miR-4651	mir-4651	CGGGGUGGGUGAGGUCGGGC	0.460347	0.0411029	-0.683246	0.00089809	0.161291	-33.5
LDH	SNOWBALL_030220_st	PDZD8	PDZ domain containing 8	0.479254	0.0325101	dpu_miR_100_st	miR-100	mir-99	AACCCGUAGAUCCGAACUUGUGU	-0.476912	0.0334909	-0.684391	0.00087342	0.161291	-25.5
CS	SNOWBALL_000673_st	LITAF	lipopolysaccharide-induced TNF factor	0.496501	0.0259612	eca_miR_885_5p_st	miR-885-5p	mir-885	UCCAUUACACUACCCUGCCUCU	-0.543553	0.0132456	-0.814572	1.2287e-05	0.198246	-26.9
CS	SNOWBALL_008759_st	MUL1	mitochondrial ubiquitin ligase activator of NFKB 1-like	-0.457393	0.0425905	mml_miR_24_star_st	miR-24-3p	mir-24	GUGCCUACUGAGCUGAUAUCAGU	0.551978	0.0116243	-0.810597	1.46422e-05	0.198246	-27.4
CS	SNOWBALL_010394_st	PSEN1	presenilin 1	0.590611	0.00610965	hsa_miR_885_5p_st	miR-885-5p	mir-885	UCCAUUACACUACCCUGCCUCU	-0.506282	0.0227393	-0.813429	1.29278e-05	0.198246	-25.8
CS	SNOWBALL_030422_st	SNX30	sorting nexin family member 30	-0.48313	0.0309365	oan_miR_18_st	miR-18-5p	mir-17	UAAGGUGCAUCUAGUGCAGU	0.494007	0.0268376	-0.769596	7.267e-05	0.208009	-26.2
CS	SNOWBALL_026895_st	PGF	placental growth factor	-0.45704	0.0427713	ggo_miR_17_3p_st	miR-17-3p	mir-17	ACUGCAGUGAAGGCACUUGU	0.60319	0.00487024	-0.76285	9.17222e-05	0.209161	-27
CS	SNOWBALL_016681_st	LZTR1	leucine-zipper-like transcription regulator 1	-0.558824	0.0104289	ptr_miR_18a_st	miR-18a	mir-17	UAAGGUGCAUCUAGUGCAGAUA	0.664343	0.00139885	-0.759481	0.00010275	0.211535	-29.4
CS	SNOWBALL_022227_st	SEZ6L2	seizure related 6 homolog (mouse)-like 2	-0.582577	0.00702883	rno_miR_338_st	miR-338-5p	mir-338	UCCAGCAUCAGUGAUUUUGUUGA	0.786155	3.97e-05	-0.745466	0.00016171	0.223549	-27.2
CS	SNOWBALL_008983_st	ECE1	endothelin converting enzyme 1	0.551488	0.011714	eca_miR_885_5p_st	miR-885-5p	mir-885	UCCAUUACACUACCCUGCCUCU	-0.543553	0.0132456	-0.743408	0.00017243	0.224745	-28.4
CS	SNOWBALL_006446_st	LMO4	LIM domain only 4	0.670431	0.00121689	ssc_miR_885_5p_st	miR-885-5p	mir-885	UCCAUUACACUACCCUGCCUCU	-0.554738	0.0111298	-0.736079	0.00021571	0.232968	-30.2
CS	SNOWBALL_001597_s_st	PIGR	polymeric immunoglobulin receptor	-0.445739	0.0488688	mml_miR_27a_st	miR-27a-5p	mir-27	UUCACAGUGGCUAAGUUCCGCC	0.502213	0.0240385	-0.72746	0.00027818	0.234036	-27
ComplexI	SNOWBALL_013366_s_st	TLR5	toll-like receptor 5	0.458844	0.0481496	ptr_miR_765_st	miR-765	mir-765	UGGAGGAGAAGGAAGGUGAUG	-0.672137	0.00161995	-0.79136	3.243e-05	0.064032	-28.3
ComplexI	SNOWBALL_020183_st	SMC1A	structural maintenance of chromosomes 1A	0.462349	0.0462489	bta_miR_2398_st	miR-2398	mir-2398	AUCUAGGGACGCGUCGGCAACU	-0.571928	0.0105111	-0.796094	2.68736e-05	0.064032	-25.6
ComplexI	SNOWBALL_011713_st	ANK2	ankyrin 2, neuronal	0.517269	0.0233239	hsa_miR_22_star_st	miR-22-3p	mir-22	AGUUCUUCAGUGGCAAGCUUUA	-0.555336	0.0135741	-0.756648	0.00011288	0.0816024	-25.1
ComplexI	SNOWBALL_034583_st	ACTR1B	ARP1 actin-related protein 1 homolog B, centractin beta (yeast)	0.579176	0.0093615	sme_miR_31a_st	miR-31a-5p	mir-31	AGGCAAGAUGUUGGCAUAACUGA	-0.546715	0.0154265	-0.753171	0.00012648	0.0828115	-27.5
ComplexI	SNOWBALL_047419_st	SRRM1	serine/arginine repetitive matrix 1	0.635194	0.00347555	oan_miR_1354_st	miR-1354-5p	mir-1354	CCUCGUGAUGAUGUGCGGCUU	-0.521264	0.022097	-0.754456	0.0001213	0.0828115	-26.5
ComplexI	SNOWBALL_042382_st	CPEB4	cytoplasmic polyadenylation element binding protein 4	0.592935	0.00745923	pma_miR_4592_st	miR-4592	mir-4592	CCAGCGGCGGUGCCGUGAUGGCGA	-0.455698	0.0499053	-0.749752	0.0001412	0.0851206	-32.1
ComplexI	SNOWBALL_017234_st	OPALIN	oligodendrocytic myelin paranodal and inner loop protein	-0.579787	0.00926936	ptr_miR_744_st	miR-744	mir-744	UGCGGGGCUAGGGCUAACAGCA	0.584955	0.00851962	-0.746966	0.00015426	0.0872372	-33.5
ComplexI	SNOWBALL_047419_st	SRRM1	serine/arginine repetitive matrix 1	0.635194	0.00347555	pma_miR_4592_st	miR-4592	mir-4592	CCAGCGGCGGUGCCGUGAUGGCGA	-0.455698	0.0499053	-0.736623	0.0002122	0.0936055	-35.8
ComplexI	SNOWBALL_037135_st	TOPBP1	topoisomerase (DNA) II binding protein 1	0.603132	0.00626282	bta_miR_2398_st	miR-2398	mir-2398	AUCUAGGGACGCGUCGGCAACU	-0.571928	0.0105111	-0.735714	0.00021809	0.0937186	-25.2
ComplexI	SNOWBALL_012948_st	DHX9	DEAH (Asp-Glu-Ala-His) box polypeptide 9	0.510049	0.0256774	ppy_miR_885_5p_st	miR-885-5p	mir-885	UCCAUUACACUACCCUGCCUCU	-0.582032	0.00893744	-0.733186	0.00023518	0.0953584	-31.8
ComplexII	SNOWBALL_038031_st	CD44	CD44 molecule (Indian blood group)	0.479099	0.0442567	aqu_miR_2020_star_st	miR-2020-3p	mir-2020	CGGAAGGGCAUACUAACCAGC	-0.604213	0.00791315	-0.700033	0.00058955	0.0669588	-29.8
ComplexII	SNOWBALL_019835_st	WNT16	wingless-type MMTV integration site family, member 16	-0.625405	0.00550817	dre_miR_29b_st	miR-29b	mir-29	UAGCACCAUUUGAAAUCAGUGU	0.510022	0.0305888	-0.677958	0.00101981	0.0771279	-25.6
ComplexII	SNOWBALL_047506_s_st	AHNAK	AHNAK nucleoprotein	0.482017	0.0427981	bfl_miR_4903_st	miR-4903	mir-4903	UACCCCGGUAGGCAUAGGUUG	-0.606196	0.00765737	-0.678111	0.00101609	0.0771279	-26.1
ComplexII	SNOWBALL_022463_st	EHHADH	enoyl-CoA, hydratase/3-hydroxyacyl CoA dehydrogenase	0.468744	0.0497415	aqu_miR_2020_star_st	miR-2020-3p	mir-2020	CGGAAGGGCAUACUAACCAGC	-0.604213	0.00791315	-0.672965	0.00114723	0.0771422	-25.5
ComplexII	SNOWBALL_042580_st	SRRM2	serine/arginine repetitive matrix 2	-0.505083	0.0325178	rno_miR_338_st	miR-338-5p	mir-338	UCCAGCAUCAGUGAUUUUGUUGA	0.47555	0.0460818	-0.668061	0.00128518	0.0792748	-29
ComplexII	SNOWBALL_030706_st	UBFD1	ubiquitin family domain containing 1	0.610403	0.00713684	aqu_miR_2020_star_st	miR-2020-3p	mir-2020	CGGAAGGGCAUACUAACCAGC	-0.604213	0.00791315	-0.663927	0.0014121	0.0806908	-29.4
ComplexII	SNOWBALL_044931_st	PHB2	prohibitin 2	-0.655036	0.00317313	cfa_miR_182_st	miR-182	mir-182	UUUGGCAAUGGUAGAACUCACACU	0.665846	0.00255729	-0.657612	0.00162617	0.0839642	-26.7
ComplexII	SNOWBALL_029573_st	PCYT1A	phosphate cytidylyltransferase 1, choline, alpha	0.478322	0.0446516	bfl_miR_4903_st	miR-4903	mir-4903	UACCCCGGUAGGCAUAGGUUG	-0.606196	0.00765737	-0.655369	0.00170846	0.0856377	-25.7
ComplexII	SNOWBALL_003813_st	NUP214	nucleoporin 214kDa	-0.47255	0.0476687	rno_miR_338_st	miR-338-5p	mir-338	UCCAGCAUCAGUGAUUUUGUUGA	0.47555	0.0460818	-0.645139	0.0021295	0.0927898	-26.6
ComplexII	SNOWBALL_012911_st	SRGAP2	SLIT-ROBO Rho GTPase activating protein 2	-0.51902	0.0273035	cfa_miR_182_st	miR-182	mir-182	UUUGGCAAUGGUAGAACUCACACU	0.665846	0.00255729	-0.640564	0.00234408	0.095539	-34.9
ComplexIV	SNOWBALL_012948_st	DHX9	DEAH (Asp-Glu-Ala-His) box polypeptide 9	0.517674	0.0193954	ppy_miR_885_5p_st	miR-885-5p	mir-885	UCCAUUACACUACCCUGCCUCU	-0.461818	0.0403773	-0.733186	0.00023518	0.0759913	-31.8
ComplexIV	SNOWBALL_024976_st	MGMT	O-6-methylguanine-DNA methyltransferase	-0.453984	0.0443587	rno_miR_551b_st	miR-551b-5p	mir-551	GGCGACCCAUACUUGGUUUCAGU	0.468543	0.0371851	-0.729705	0.00026058	0.0765553	-27.1
ComplexIV	SNOWBALL_002282_st	SMAP1	small ArfGAP 1	0.51019	0.0215444	ppy_miR_885_5p_st	miR-885-5p	mir-885	UCCAUUACACUACCCUGCCUCU	-0.461818	0.0403773	-0.709547	0.00045863	0.0899765	-25.7
ComplexIV	SNOWBALL_024006_s_st	CASP10	caspase 10, apoptosis-related cysteine peptidase	-0.692228	0.000719428	ssc_miR_196b_3p_st	miR-196b-3p	mir-196	CGACAGCACGACACUGCCUUCA	0.618236	0.0036679	-0.701027	0.00057454	0.0955413	-28.2
ComplexIV	SNOWBALL_035193_st	EIF6	Ssc_hash_S40348852 nep34c_d24.z1 nep Sus scrofa cDNA 5prime, mRNA sequence /clone_end=5prime /gb=EW443459 /gi=182802048 /ug=Ssc.60495 /len=619	-0.542808	0.0133973	mmu_miR_182_st	miR-182-5p	mir-182	UUUGGCAAUGGUAGAACUCACACCG	0.566252	0.00924667	-0.695719	0.00065863	0.100051	-28.1
ComplexIV	SNOWBALL_025648_s_st	PDHA1	pyruvate dehydrogenase (lipoamide) alpha 1	0.510979	0.0213093	ppy_miR_885_5p_st	miR-885-5p	mir-885	UCCAUUACACUACCCUGCCUCU	-0.461818	0.0403773	-0.693575	0.00069543	0.102022	-30.4
ComplexIV	SNOWBALL_029653_st	NIPBL	Ssc_hash_S17510467 BX665493 Sus Scrofa library (scag) Sus scrofa cDNA clone scag0008.h.11 5prim, mRNA sequence /clone=scag0008.h.11 /clone_end=5prime /gb=BX665493 /gi=90233947 /ug=Ssc.21285 /len=901	0.536193	0.0148066	ppy_miR_885_5p_st	miR-885-5p	mir-885	UCCAUUACACUACCCUGCCUCU	-0.461818	0.0403773	-0.680884	0.00095086	0.107336	-26
ComplexIV	SNOWBALL_005895_st	DDR2	discoidin domain receptor tyrosine kinase 2	-0.450438	0.0462577	fru_miR_128_st	miR-128	mir-128	UCACAGUGAACCGGUCUCUUUU	0.49978	0.0248433	-0.678872	0.00099783	0.108062	-25.9
ComplexIV	SNOWBALL_043744_st	IGSF9	immunoglobulin superfamily, member 9	-0.701958	0.000560784	mmu_miR_182_st	miR-182-5p	mir-182	UUUGGCAAUGGUAGAACUCACACCG	0.566252	0.00924667	-0.672797	0.00115175	0.111915	-26.3
ComplexIV	SNOWBALL_017915_st	FIGN	fidgetin	-0.602826	0.0049029	tgu_miR_2976_st	miR-2976	mir-2976	GCGGAGCGGAGCGGAGCGGGG	0.448648	0.0472394	-0.670496	0.00121505	0.112895	-30.1
IMP	SNOWBALL_014641_st	KRT15	keratin 15	-0.521626	0.0264054	mmu_miR_223_st	miR-223-5p	mir-223	UGUCAGUUUGUCAAAUACCCCA	0.576504	0.0122658	-0.686106	0.00083754	0.139482	-29.2
IMP	SNOWBALL_016058_s_st	APP	amyloid beta (A4) precursor protein	0.652421	0.00333902	ssc_miR_345_3p_st	miR-345-3p	mir-345	CCCUGAACUAGGGGUCUGGAG	-0.482853	0.0423868	-0.730061	0.00025788	0.139482	-27.9
IMP	SNOWBALL_016080_st	APP	amyloid beta (A4) precursor protein	0.524652	0.0253913	cbr_miR_58_st	miR-58	mir-58	UGAGAUCGUUCAGUACGGCAAU	-0.630892	0.00499398	-0.692427	0.00071583	0.139482	-29.7
IMP	SNOWBALL_025117_st	IGF2BP2	insulin-like growth factor 2 mRNA binding protein 2	0.653459	0.00327234	hsa_miR_1281_st	miR-1281	mir-1281	UCGCCUCCUCCUCUCCC	-0.528085	0.0242781	-0.687771	0.0008039	0.139482	-33.6
IMP	SNOWBALL_030707_st	DUSP7	dual specificity phosphatase 7	-0.640936	0.00415422	zma_miR168a_star_st	miR168a-3p	MIR168	CCCGCCUUGCACCAAGUGAA	0.744835	0.000390756	-0.729871	0.00025932	0.139482	-25.9
IMP	SNOWBALL_000722_st	TRAPPC9	OTTSUSG00000000665 trafficking protein particle complex 9	-0.734585	0.000516723	mmu_miR_1947_star_st	miR-1947-3p	mir-1947	GCACUGAGCUAGCUCUCCCUCC	0.615669	0.00652595	-0.685199	0.00085636	0.13975	-30.4
IMP	SNOWBALL_034590_st	SEC63	SEC63 homolog (S. cerevisiae)	0.590858	0.00982092	hsa_miR_1281_st	miR-1281	mir-1281	UCGCCUCCUCCUCUCCC	-0.528085	0.0242781	-0.679915	0.00097323	0.142595	-34.4
IMP	SNOWBALL_033461_st	CCDC142	coiled-coil domain containing 142	0.544393	0.0195	bta_miR_1281_st	miR-1281	mir-1281	UCGCCUCCUCCUCUCCC	-0.494328	0.0370421	-0.671506	0.00118692	0.149287	-28.9
IMP	SNOWBALL_007346_st	FGFR1OP2	FGFR1 oncogene partner 2	0.498257	0.0353368	mmu_miR_5130_st	miR-5130	mir-5130	CUGGAGCGCGCGGGCGAGGCAGGC	-0.486083	0.0408265	-0.653677	0.00177281	0.150139	-30.4
IMP	SNOWBALL_016058_s_st	APP	amyloid beta (A4) precursor protein	0.652421	0.00333902	cbr_miR_58_st	miR-58	mir-58	UGAGAUCGUUCAGUACGGCAAU	-0.630892	0.00499398	-0.666434	0.00133394	0.150139	-29.7
AMP	SNOWBALL_006663_st	POGZ	pogo transposable element with ZNF domain	-0.557387	0.016251	cfa_miR_10_st		mir-10	UACCCUGUAGAUCCGAAUUUGU	0.646473	0.00374301	-0.815086	1.20081e-05	0.0775517	-28.7
AMP	SNOWBALL_008759_st	MUL1	mitochondrial ubiquitin ligase activator of NFKB 1-like	-0.487312	0.0402446	mml_miR_24_star_st	miR-24-3p	mir-24	GUGCCUACUGAGCUGAUAUCAGU	0.490916	0.0385741	-0.810597	1.46422e-05	0.0775517	-27.4
AMP	SNOWBALL_009249_st	USP24	ubiquitin specific peptidase 24	-0.654176	0.00322693	mml_miR_363_st	miR-363-5p	mir-363	AAUUGCACGGUAUCCAUCUGUA	0.607962	0.0074353	-0.797829	2.50537e-05	0.0775517	-26.1
AMP	SNOWBALL_024309_st	SSH1	slingshot homolog 1 (Drosophila)	-0.617929	0.00627712	mml_miR_363_st	miR-363-5p	mir-363	AAUUGCACGGUAUCCAUCUGUA	0.607962	0.0074353	-0.801581	2.148e-05	0.0775517	-28.5
AMP	SNOWBALL_024375_st	TAOK3	TAO kinase 3	0.503335	0.0332225	ppy_miR_1207_5p_st	miR-1207-5p	mir-1207	UGGCAGGGAGGCAGGGAGGGG	-0.585156	0.0107403	-0.8062	1.76946e-05	0.0775517	-33.6
AMP	SNOWBALL_010376_st	HSPA2	heat shock 70kDa protein 2	0.554192	0.0170068	mmu_miR_151_5p_st	miR-151-5p	mir-28	UCGAGGAGCUCACAGUCUAGU	-0.486691	0.0405379	-0.794247	2.89337e-05	0.0793622	-26.5
AMP	SNOWBALL_011971_st	GVIN1	interferon-induced very large GTPase 1-like	0.587676	0.0103258	hsa_miR_4687_3p_st	miR-4687-3p	miR-4687	UGGCUGUUGGAGGGGGCAGGC	-0.637097	0.00446036	-0.786212	3.95726e-05	0.0804967	-34.2
AMP	SNOWBALL_013134_st	RASSF5	Ras association (RalGDS/AF-6) domain family member 5	-0.539116	0.0209571	rno_miR_363_st	miR-363-5p	mir-363	AAUUGCACGGUAUCCAUCUGU	0.644586	0.00387923	-0.782936	4.47933e-05	0.0804967	-29.1
AMP	SNOWBALL_016550_s_st	PITPNB	phosphatidylinositol transfer protein, beta	0.546609	0.0189126	dsi_miR_289_st	miR-289	mir-289	UAAAUAUUUAAGUGGAGCCUGCGACU	-0.681955	0.0018246	-0.786711	3.88249e-05	0.0804967	-25.2
AMP	SNOWBALL_011971_st	GVIN1	interferon-induced very large GTPase 1-like	0.587676	0.0103258	ppy_miR_1207_5p_st	miR-1207-5p	mir-1207	UGGCAGGGAGGCAGGGAGGGG	-0.585156	0.0107403	-0.778429	5.294e-05	0.0808196	-34.9
ADP	SNOWBALL_036933_st	CBX5	chromobox homolog 5	-0.565122	0.0145308	ppy_miR_885_5p_st	miR-885-5p	mir-885	UCCAUUACACUACCCUGCCUCU	0.696301	0.00132728	-0.799459	2.34437e-05	0.0264307	-31.3
ADP	SNOWBALL_022013_s_st	UQCC	ubiquinol-cytochrome c reductase complex chaperone	-0.575529	0.012448	hsa_miR_885_5p_st	miR-885-5p	mir-885	UCCAUUACACUACCCUGCCUCU	0.651316	0.00341126	-0.788126	3.67729e-05	0.02892	-26
ADP	SNOWBALL_012622_st	PRDM10	PR domain containing 10	0.520721	0.0267147	nlo_miR_10_st	miR-10	mir-10	ACCCUGUAGAUCCGAAUUUGU	-0.503319	0.0332291	-0.775691	5.849e-05	0.0329448	-29.6
ADP	SNOWBALL_014276_st	TMEM101	transmembrane protein 101	-0.623642	0.00568219	dan_miR_210_st	miR-210	mir-210	UUGUGCGUGUGACAGCGGCUA	0.543335	0.0197856	-0.766183	8.18321e-05	0.034504	-30.7
ADP	SNOWBALL_009852_st	PPP2R5D	protein phosphatase 2, regulatory subunit B', delta	-0.572535	0.0130211	ssc_miR_24_st	miR-24	mir-24	UGGCUCAGUUCAGCAGGAACAG	0.558273	0.0160461	-0.754308	0.00012189	0.038479	-26.7
ADP	SNOWBALL_029572_st	ZC3HAV1	zinc finger CCCH-type, antiviral 1	-0.579405	0.0117361	eca_miR_885_5p_st	miR-885-5p	mir-885	UCCAUUACACUACCCUGCCUCU	0.637558	0.00442269	-0.747408	0.00015212	0.0411946	-28.1
ADP	SNOWBALL_008983_st	ECE1	endothelin converting enzyme 1	-0.590244	0.00991673	eca_miR_885_5p_st	miR-885-5p	mir-885	UCCAUUACACUACCCUGCCUCU	0.637558	0.00442269	-0.743408	0.00017243	0.0428536	-28.4
ADP	SNOWBALL_026992_s_st	CRCP	Sus scrofa clone Clu_3136.scr.msk.p1.Contig1, mRNA sequence	-0.521363	0.026495	cfa_miR_24_st	miR-24	mir-24	UGGCUCAGUUCAGCAGGAACAGG	0.510435	0.0304317	-0.740641	0.00018781	0.0439797	-27.4
ADP	SNOWBALL_012948_st	DHX9	DEAH (Asp-Glu-Ala-His) box polypeptide 9	-0.513582	0.0292544	ppy_miR_885_5p_st	miR-885-5p	mir-885	UCCAUUACACUACCCUGCCUCU	0.696301	0.00132728	-0.733186	0.00023518	0.0474936	-31.8
ADP	SNOWBALL_011794_st	ATP5I	ATP synthase, H+ transporting, mitochondrial Fo complex, subunit E	-0.475265	0.046231	tca_miR_210_3p_st	miR-210-3p	mir-210	UUGUGCGUGUGACAGCGGCUA	0.502384	0.0336107	-0.72989	0.00025918	0.0479369	-30.6
ATP	SNOWBALL_021306_st	MGLL	monoglyceride lipase	-0.556902	0.0163639	ssc_miR_210_st	miR-210	mir-210	CUGUGCGUGUGACAGCGGCUGA	0.491821	0.038163	-0.798982	2.39051e-05	0.0317243	-28.2
ATP	SNOWBALL_022013_s_st	UQCC	ubiquinol-cytochrome c reductase complex chaperone	-0.471059	0.0484728	hsa_miR_885_5p_st	miR-885-5p	mir-885	UCCAUUACACUACCCUGCCUCU	0.523425	0.0257989	-0.788126	3.67729e-05	0.0355078	-26
ATP	SNOWBALL_010081_s_st	PPARD	peroxisome proliferator-activated receptor delta	-0.5202	0.0268938	bmo_miR_210_st	miR-210	mir-210	UUGUGCGUGUGACAGCGGCU	0.480187	0.0437087	-0.782214	4.602e-05	0.0406831	-27.9
ATP	SNOWBALL_012349_st	ME3	malic enzyme 3, NADP(+)-dependent, mitochondrial	-0.534973	0.0221597	bmo_miR_210_st	miR-210	mir-210	UUGUGCGUGUGACAGCGGCU	0.480187	0.0437087	-0.766468	8.10319e-05	0.0439044	-29.4
ATP	SNOWBALL_014276_st	TMEM101	transmembrane protein 101	-0.604948	0.00781757	dan_miR_210_st	miR-210	mir-210	UUGUGCGUGUGACAGCGGCUA	0.599472	0.0085527	-0.766183	8.18321e-05	0.0439044	-30.7
ATP	SNOWBALL_010131_st	MTCH1	mitochondrial carrier homolog 1 (C. elegans)	-0.480477	0.0435634	ssc_miR_210_st	miR-210	mir-210	CUGUGCGUGUGACAGCGGCUGA	0.491821	0.038163	-0.765599	8.34971e-05	0.0439826	-29.6
ATP	SNOWBALL_009199_s_st	CPT2	carnitine palmitoyltransferase 2	-0.642451	0.00403817	bmo_miR_210_st	miR-210	mir-210	UUGUGCGUGUGACAGCGGCU	0.480187	0.0437087	-0.749338	0.00014308	0.050861	-27
ATP	SNOWBALL_008983_st	ECE1	endothelin converting enzyme 1	-0.486486	0.040635	eca_miR_885_5p_st	miR-885-5p	mir-885	UCCAUUACACUACCCUGCCUCU	0.506427	0.0319838	-0.743408	0.00017243	0.0525144	-28.4
ATP	SNOWBALL_020276_st	WDR45	WD repeat domain 45	-0.644278	0.00390183	ssc_miR_210_st	miR-210	mir-210	CUGUGCGUGUGACAGCGGCUGA	0.491821	0.038163	-0.745076	0.0001637	0.0525144	-30.5
ATP	SNOWBALL_001441_s_st	HSD17B8	OTTSUSG00000001394 hydroxysteroid (17-beta) dehydrogenase 8	-0.550315	0.0179612	ssc_miR_210_st	miR-210	mir-210	CUGUGCGUGUGACAGCGGCUGA	0.491821	0.038163	-0.74021	0.0001903	0.0532671	-31.8
